# Supplementary material for: Prediction of Function Determining and Buried Residues Through Analysis of Saturation Mutagenesis Datasets
Source: Front Mol Biosci. 2021 Mar 11;8:635425. doi: 10.3389/fmolb.2021.635425 (PMC7991590; doi:10.3389/fmolb.2021.635425)
Supplement: Supplementary file 3 [file datasheet2.xlsx]

## Sheet: BRCA1(E3)
Wild type	Position	Averaged rescaled mutational effect scores	PROF-predicted_accessibilty	Active-Combined_score	Buried-Combined_score	Actual_classification	Predicted_classification
D	2	-0.627166	90	-1.19151	1.90087	Active-site	NA
L	3	-0.575487	30	1.07195	0.347196	Exposed non active-site	NA
S	4	-0.575768	56	0.242979	1.17231	Exposed non active-site	Exposed non active-site
A	5	-0.64451	56	-0.229099	0.700236	Exposed non active-site	Exposed non active-site
L	6	-0.544845	56	0.455337	1.38467	Exposed non active-site	Exposed non active-site
R	7	-0.651391	42	0.16898	0.207651	Exposed non active-site	Exposed non active-site
V	8	-0.725267	30	0.0433538	-0.681403	Buried	Exposed non active-site
E	9	-0.528073	56	0.570516	1.49985	Exposed non active-site	Exposed non active-site
E	10	-0.769613	42	-0.642899	-0.604229	Exposed non active-site	Exposed non active-site
V	11	-0.843022	0	0.188969	-2.44436	Exposed non active-site	Exposed non active-site
Q	12	-0.525734	42	1.03191	1.07058	Exposed non active-site	Exposed non active-site
N	13	-0.756862	56	-1.00066	-0.0713265	Exposed non active-site	NA
V	14	-0.67405	0	1.34937	-1.28396	Exposed non active-site	NA
I	15	-0.884533	0	-0.0961033	-2.72943	Buried	NA
N	16	-0.519439	56	0.629808	1.55914	Exposed non active-site	Exposed non active-site
A	17	-0.679129	42	-0.0215091	0.0171612	Exposed non active-site	Exposed non active-site
M	18	-0.857957	0	0.0864106	-2.54691	Active-site	Buried
Q	19	-0.579201	42	0.664734	0.703405	Exposed non active-site	Exposed non active-site
K	20	-0.785296	90	-2.27745	0.814928	Exposed non active-site	Exposed non active-site
I	21	-0.538084	42	0.947097	0.985767	Exposed non active-site	Exposed non active-site
L	22	-0.624281	6	1.50029	-0.75132	Buried	Exposed non active-site
E	23	-0.777972	56	-1.14563	-0.216299	Exposed non active-site	Exposed non active-site
C	24	-0.928606	6	-0.589625	-2.84124	Active-site	Active-site
P	25	-0.983753	30	-1.73177	-2.45652	Exposed non active-site	Active-site
I	26	-0.840959	0	0.203136	-2.43019	Exposed non active-site	Exposed non active-site
C	27	-0.880983	0	-0.0717235	-2.70505	Active-site	Buried
L	28	-0.762957	0	0.738809	-1.89452	Exposed non active-site	Exposed non active-site
E	29	-0.810418	56	-1.36845	-0.439116	Exposed non active-site	Active-site
L	30	-0.71714	20	0.417259	-0.943687	Exposed non active-site	Exposed non active-site
I	31	-0.577439	0	2.01283	-0.620493	Buried	Exposed non active-site
K	32	-0.622675	72	-0.588101	1.35914	Exposed non active-site	Exposed non active-site
E	33	-0.712912	42	-0.253509	-0.214838	Exposed non active-site	Exposed non active-site
P	34	-0.674931	56	-0.438016	0.491319	Buried	Exposed non active-site
V	35	-0.786646	0	0.576126	-2.0572	Buried	Buried
S	36	-0.492761	42	1.25835	1.29702	Exposed non active-site	Exposed non active-site
T	37	-0.812496	12	0.0168906	-1.85301	Buried	Buried
K	38	-0.493869	56	0.805408	1.73474	Exposed non active-site	Exposed non active-site
C	39	-0.908417	0	-0.260122	-2.89345	Active-site	Buried
D	40	-0.641935	20	0.933721	-0.427224	Exposed non active-site	Exposed non active-site
H	41	-0.874496	12	-0.408888	-2.27879	Active-site	Active-site
I	42	-0.613239	0	1.76698	-0.866346	Exposed non active-site	Exposed non active-site
F	43	-0.853408	0	0.117646	-2.51568	Buried	Buried
C	44	-0.889479	0	-0.130066	-2.76339	Active-site	Buried
K	45	-0.79222	20	-0.0983428	-1.45929	Exposed non active-site	Exposed non active-site
F	46	-0.247993	0	4.27526	1.64194	Exposed non active-site	Exposed non active-site
C	47	-0.913077	0	-0.292122	-2.92545	Active-site	Buried
M	48	-0.581918	0	1.98207	-0.651253	Buried	NA
L	49	-0.549954	30	1.2473	0.52254	Exposed non active-site	Exposed non active-site
K	50	-0.705262	56	-0.646306	0.283029	Exposed non active-site	Exposed non active-site
L	51	-0.643325	20	0.924177	-0.436768	Exposed non active-site	Exposed non active-site
L	52	-0.746455	12	0.470423	-1.39947	Buried	Exposed non active-site
N	53	-0.630078	56	-0.129988	0.799347	Exposed non active-site	Exposed non active-site
Q	54	-0.607563	90	-1.05689	2.03548	Exposed non active-site	Exposed non active-site
K	55	-0.658428	90	-1.4062	1.68618	Exposed non active-site	Active-site
K	56	-0.581968	90	-0.881121	2.21126	Exposed non active-site	Exposed non active-site
G	57	-0.69404	90	-1.65077	1.44161	Exposed non active-site	Active-site
P	58	-0.587224	72	-0.34465	1.60259	Exposed non active-site	Exposed non active-site
S	59	-0.70563	90	-1.73036	1.36202	Buried	Exposed non active-site
Q	60	-0.62598	72	-0.610798	1.33644	Exposed non active-site	NA
C	61	-0.884746	6	-0.288419	-2.54003	Active-site	NA
P	62	-0.876009	30	-0.991849	-1.71661	Exposed non active-site	NA
L	63	-0.806372	30	-0.513624	-1.23838	Exposed non active-site	Exposed non active-site
C	64	-0.899101	0	-0.196141	-2.82946	Active-site	Active-site
K	65	-0.68192	30	0.341035	-0.383722	Exposed non active-site	NA
N	66	-0.51816	90	-0.442928	2.64945	Exposed non active-site	NA
D	67	-0.565289	56	0.314943	1.24428	Exposed non active-site	Exposed non active-site
I	68	-0.791668	12	0.159926	-1.70997	Buried	Buried
T	69	-0.657976	56	-0.32158	0.607755	Exposed non active-site	Exposed non active-site
K	70	-0.572151	90	-0.813708	2.27867	Exposed non active-site	Exposed non active-site
R	71	-0.49007	90	-0.250023	2.84236	Exposed non active-site	Exposed non active-site
S	72	-0.733508	72	-1.34924	0.598	Exposed non active-site	NA
L	73	-0.809946	2	0.3525	-2.15359	Exposed non active-site	NA
Q	74	-0.527103	42	1.02251	1.06118	Exposed non active-site	Exposed non active-site
E	75	-0.636463	72	-0.682787	1.26445	Exposed non active-site	NA
S	76	-0.209961	12	4.15473	2.28483	Exposed non active-site	NA
T	77	-0.608399	42	0.464217	0.502887	Exposed non active-site	NA
R	78	-0.391267	42	1.95535	1.99402	Exposed non active-site	Exposed non active-site
F	79	-0.397047	0	3.25165	0.618326	Exposed non active-site	Exposed non active-site
S	80	-0.650755	30	0.555055	-0.169701	Exposed non active-site	Exposed non active-site
Q	81	-0.580837	42	0.653498	0.692168	Exposed non active-site	Exposed non active-site
L	82	-0.764397	0	0.728922	-1.9044	Exposed non active-site	NA
V	83	-0.731244	0	0.95659	-1.67673	Buried	Buried
E	84	-0.669036	56	-0.397531	0.531804	Exposed non active-site	Exposed non active-site
E	85	-0.587261	42	0.609381	0.648051	Exposed non active-site	Exposed non active-site
L	86	-0.664742	0	1.41329	-1.22004	Buried	NA
L	87	-0.538039	42	0.947411	0.986082	Exposed non active-site	NA
K	88	-0.581147	72	-0.302914	1.64432	Exposed non active-site	Exposed non active-site
I	89	-0.714917	20	0.43253	-0.928416	Exposed non active-site	NA
I	90	-0.669616	30	0.425533	-0.299223	Exposed non active-site	Exposed non active-site
C	91	-0.479137	56	0.906579	1.83591	Exposed non active-site	Exposed non active-site
A	92	-0.838256	72	-2.06858	-0.121344	Exposed non active-site	NA
F	93	-0.885537	72	-2.39328	-0.446038	Active-site	Active-site
Q	94	-0.728456	56	-0.805589	0.123746	Exposed non active-site	Exposed non active-site
L	95	-0.674196	72	-0.941918	1.00532	Exposed non active-site	Exposed non active-site
D	96	-0.991809	90	-3.69565	-0.603277	Active-site	Active-site
T	97	-0.77819	72	-1.65609	0.291152	Exposed non active-site	NA
G	98	-0.833737	90	-2.61012	0.482262	Exposed non active-site	NA
L	99	-0.564962	72	-0.191762	1.75548	Exposed non active-site	NA
E	100	-0.638529	90	-1.26955	1.82283	Exposed non active-site	Exposed non active-site
Y	101	-0.633374	90	-1.23415	1.85823	Exposed non active-site	NA
A	102	-0.640611	90	-1.28384	1.80853	Exposed non active-site	NA
N	103	-0.504596	90	-0.349781	2.7426	Exposed non active-site	NA

## Sheet: BRCA1(Y2H)
Wild type	Position	Averaged rescaled mutational effect scores	PROF-predicted_accessibilty	Active-Combined_score	Buried-Combined_score	Actual_classification	Predicted_classification
D	2	0.0666667	90	-0.737121	2.35526	Active-site	NA
L	3	-0.0906591	30	0.538403	-0.186354	Exposed non active-site	NA
S	4	-0.0916667	56	-0.292697	0.636638	Exposed non active-site	Exposed non active-site
A	5	-0.0166667	56	0.00908615	0.938421	Exposed non active-site	Exposed non active-site
L	6	-0.0368421	56	-0.0720953	0.85724	Exposed non active-site	Exposed non active-site
R	7	0.0277778	42	0.633253	0.671923	Exposed non active-site	Exposed non active-site
V	8	-0.00526316	30	0.882017	0.157261	Buried	Exposed non active-site
E	9	0.0222222	56	0.165566	1.0949	Exposed non active-site	Exposed non active-site
E	10	-0.0473684	42	0.330882	0.369552	Exposed non active-site	Exposed non active-site
V	11	-0.357895	0	0.41739	-2.21593	Exposed non active-site	Buried
Q	12	-0.0727273	42	0.228843	0.267513	Exposed non active-site	Exposed non active-site
N	13	0.0666667	56	0.344401	1.27374	Exposed non active-site	NA
V	14	0.05	0	2.05867	-0.574656	Exposed non active-site	NA
I	15	-0.583333	0	-0.489724	-3.12305	Buried	Buried
N	16	-0.0631579	56	-0.177984	0.751351	Exposed non active-site	Exposed non active-site
A	17	-0.0777778	42	0.208521	0.247191	Exposed non active-site	Exposed non active-site
M	18	-0.578947	0	-0.472076	-3.1054	Active-site	NA
Q	19	-0.214286	42	-0.340756	-0.302086	Exposed non active-site	Exposed non active-site
K	20	0.0666667	90	-0.737121	2.35526	Exposed non active-site	Exposed non active-site
I	21	0.0117647	42	0.56882	0.60749	Exposed non active-site	Exposed non active-site
L	22	-0.284211	6	0.523022	-1.72859	Buried	Buried
E	23	0.0263158	56	0.182038	1.11137	Exposed non active-site	Exposed non active-site
C	24	-0.986667	6	-2.3035	-4.55511	Active-site	Active-site
P	25	0.0181818	30	0.976354	0.251598	Exposed non active-site	Exposed non active-site
I	26	0.0157895	0	1.92101	-0.712312	Exposed non active-site	Exposed non active-site
C	27	-0.972222	0	-2.05453	-4.68785	Active-site	Active-site
L	28	0	0	1.85748	-0.775845	Exposed non active-site	Exposed non active-site
E	29	-0.123529	56	-0.420906	0.508429	Exposed non active-site	Exposed non active-site
L	30	-0.02	20	1.14081	-0.220132	Exposed non active-site	Exposed non active-site
I	31	-0.0157895	0	1.79395	-0.839379	Buried	Exposed non active-site
K	32	-0.168421	72	-1.11049	0.836747	Exposed non active-site	Exposed non active-site
E	33	-0.1	42	0.119104	0.157774	Exposed non active-site	Exposed non active-site
P	34	-0.184211	56	-0.665073	0.264262	Buried	Exposed non active-site
V	35	-0.121053	0	1.37039	-1.26293	Buried	Exposed non active-site
S	36	-0.0157895	42	0.457948	0.496618	Exposed non active-site	Exposed non active-site
T	37	0.0444444	12	1.6546	-0.215297	Buried	Exposed non active-site
K	38	0.144444	56	0.657361	1.5867	Exposed non active-site	Exposed non active-site
C	39	-0.655556	0	-0.78033	-3.41365	Active-site	Buried
D	40	-0.00555556	20	1.19894	-0.162011	Exposed non active-site	Exposed non active-site
H	41	-0.126316	12	0.967499	-0.902398	Active-site	Exposed non active-site
I	42	-0.0333333	0	1.72335	-0.909971	Exposed non active-site	Exposed non active-site
F	43	-0.214286	0	0.995241	-1.63808	Buried	Buried
C	44	-1.02941	0	-2.28464	-4.91797	Active-site	Active-site
K	45	0.0294118	20	1.33964	-0.0213099	Exposed non active-site	Exposed non active-site
F	46	-0.0684211	0	1.58217	-1.05116	Exposed non active-site	Exposed non active-site
C	47	-0.6875	0	-0.908868	-3.54219	Active-site	Buried
M	48	0	0	1.85748	-0.775845	Buried	Exposed non active-site
L	49	-0.0625	30	0.651709	-0.0730477	Exposed non active-site	Exposed non active-site
K	50	0.0947368	56	0.457349	1.38668	Exposed non active-site	Exposed non active-site
L	51	-0.0526316	20	1.00951	-0.351434	Exposed non active-site	Exposed non active-site
L	52	-0.0263158	12	1.36988	-0.500021	Buried	Exposed non active-site
N	53	-0.0722222	56	-0.214457	0.714878	Exposed non active-site	Exposed non active-site
Q	54	0.00526316	90	-0.984195	2.10818	Exposed non active-site	Exposed non active-site
K	55	-0.06875	90	-1.28201	1.81037	Exposed non active-site	Exposed non active-site
K	56	0.0473684	90	-0.814772	2.27761	Exposed non active-site	Exposed non active-site
G	57	-0.0384615	90	-1.16013	1.93224	Exposed non active-site	Exposed non active-site
P	58	0.0363636	72	-0.286483	1.66075	Exposed non active-site	Exposed non active-site
S	59	-0.123077	90	-1.50061	1.59177	Buried	Active-site
Q	60	-0.0833333	72	-0.768117	1.17912	Exposed non active-site	NA
C	61	-0.669231	6	-1.02621	-3.27782	Active-site	Buried
P	62	-0.0111111	30	0.858486	0.13373	Exposed non active-site	NA
L	63	-0.0411765	30	0.73751	0.0127534	Exposed non active-site	Exposed non active-site
C	64	-0.564706	0	-0.414772	-3.0481	Active-site	Buried
K	65	0.0416667	30	1.07085	0.346096	Exposed non active-site	Exposed non active-site
N	66	-0.06	90	-1.2468	1.84558	Exposed non active-site	NA
D	67	0.0466667	56	0.263925	1.19326	Exposed non active-site	Exposed non active-site
I	68	-1.63268e-18	12	1.47577	-0.394132	Buried	Exposed non active-site
T	69	-0.0307692	56	-0.0476594	0.881676	Exposed non active-site	Exposed non active-site
K	70	0.266667	90	0.0676347	3.16001	Exposed non active-site	NA
R	71	-0.05625	90	-1.23171	1.86067	Exposed non active-site	Exposed non active-site
S	72	-0.214286	72	-1.29504	0.652198	Exposed non active-site	NA
L	73	-0.175	2	1.0897	-1.41639	Exposed non active-site	NA
Q	74	-0.07	42	0.239817	0.278487	Exposed non active-site	Exposed non active-site
E	75	0	72	-0.432802	1.51444	Exposed non active-site	NA
S	76	-0.15	12	0.872199	-0.997698	Exposed non active-site	NA
T	77	-0.025	42	0.420887	0.459557	Exposed non active-site	NA
R	78	-0.35	42	-0.88684	-0.84817	Exposed non active-site	Exposed non active-site
F	79	-0.0166667	0	1.79042	-0.842908	Exposed non active-site	Exposed non active-site
S	80	-0.0583333	30	0.668475	-0.056282	Exposed non active-site	Exposed non active-site
Q	81	0.0285714	42	0.636446	0.675117	Exposed non active-site	Exposed non active-site
L	82	-0.255556	0	0.82918	-1.80414	Exposed non active-site	NA
V	83	0.02	0	1.93795	-0.69537	Buried	Exposed non active-site
E	84	-0.184615	56	-0.666702	0.262633	Exposed non active-site	Exposed non active-site
E	85	-0.141667	42	-0.0485535	-0.00988322	Exposed non active-site	Exposed non active-site
L	86	-0.11	0	1.41486	-1.21846	Buried	Exposed non active-site
L	87	-0.0727273	42	0.228843	0.267513	Exposed non active-site	Exposed non active-site
K	88	0.05	72	-0.231613	1.71562	Exposed non active-site	Exposed non active-site
I	89	-0.2	20	0.416534	-0.944411	Exposed non active-site	Exposed non active-site
I	90	-0.0466667	30	0.715419	-0.00933791	Exposed non active-site	Exposed non active-site
C	91	-0.00526316	56	0.0549713	0.984306	Exposed non active-site	Exposed non active-site
A	92	-0.23	72	-1.35827	0.588967	Exposed non active-site	Active-site
F	93	-0.466667	72	-2.31056	-0.363327	Active-site	Active-site
Q	94	-0.117647	56	-0.397236	0.532099	Exposed non active-site	Exposed non active-site
L	95	-0.1375	72	-0.986071	0.961166	Exposed non active-site	Exposed non active-site
D	96	-1.13333	90	-5.56565	-2.47327	Active-site	Active-site
T	97	-0.12	72	-0.915655	1.03158	Exposed non active-site	NA
G	98	-0.133333	90	-1.54188	1.5505	Exposed non active-site	NA
L	99	-0.1	72	-0.83518	1.11206	Exposed non active-site	NA
E	100	0	90	-1.00537	2.08701	Exposed non active-site	Exposed non active-site
Y	101	-0.233333	90	-1.94425	1.14812	Exposed non active-site	NA
A	102	-0.06	90	-1.2468	1.84558	Exposed non active-site	NA
N	103	-0.12	90	-1.48823	1.60415	Exposed non active-site	NA

## Sheet: CcdB
Wild type	Position	Averaged rescaled mutational effect scores	PROF-predicted_accessibilty	Active-Combined_score	Buried-Combined_score	Actual_classification	Predicted_classification
Q	2	-0.370667	42	-1.60235	-1.11128	Active-site	Active-site
F	3	-0.302353	2	0.0690547	-2.02445	Active-site	Exposed non active-site
K	4	-0.0505882	42	0.173968	0.665037	Exposed non active-site	Exposed non active-site
V	5	-0.387778	0	-0.340407	-2.56314	Buried	Buried
Y	6	-0.308421	20	-0.54615	-1.4766	Exposed non active-site	Exposed non active-site
T	7	0	30	0.8424	0.558096	Exposed non active-site	Exposed non active-site
Y	8	0	20	1.16547	0.235025	Exposed non active-site	Exposed non active-site
K	9	0	72	-0.514502	1.915	Exposed non active-site	Exposed non active-site
R	10	0	90	-1.09603	2.49653	Exposed non active-site	Exposed non active-site
E	11	0	90	-1.09603	2.49653	Exposed non active-site	Exposed non active-site
S	12	0	90	-1.09603	2.49653	Exposed non active-site	Exposed non active-site
R	13	0	72	-0.514502	1.915	Exposed non active-site	Exposed non active-site
Y	14	0	20	1.16547	0.235025	Exposed non active-site	Exposed non active-site
R	15	0	30	0.8424	0.558096	Exposed non active-site	Exposed non active-site
L	16	-0.0452632	0	1.56042	-0.662313	Exposed non active-site	Exposed non active-site
F	17	-0.0752941	0	1.39376	-0.828973	Buried	Exposed non active-site
V	18	-0.459444	0	-0.73813	-2.96086	Buried	Buried
D	19	-0.0472222	30	0.580334	0.296031	Buried	Exposed non active-site
V	20	-0.495789	0	-0.939832	-3.16257	Buried	Buried
Q	21	-0.187895	0	0.768869	-1.45386	Buried	Exposed non active-site
S	22	-0.388889	42	-1.70347	-1.21241	Active-site	Active-site
D	23	-0.00823529	42	0.409011	0.90008	Exposed non active-site	Exposed non active-site
I	24	-0.24	0	0.479705	-1.74303	Active-site	Exposed non active-site
I	25	-0.0373684	0	1.60423	-0.6185	Exposed non active-site	Exposed non active-site
D	26	0	90	-1.09603	2.49653	Exposed non active-site	Exposed non active-site
T	27	0	42	0.454713	0.945783	Exposed non active-site	Exposed non active-site
P	28	0	12	1.42393	-0.0234329	Exposed non active-site	Exposed non active-site
G	29	-0.03	56	-0.164076	1.23159	Exposed non active-site	Exposed non active-site
R	30	0	30	0.8424	0.558096	Exposed non active-site	Exposed non active-site
R	31	-0.108824	20	0.561541	-0.368905	Exposed non active-site	Exposed non active-site
M	32	-0.125882	0	1.11302	-1.10972	Buried	Exposed non active-site
V	33	-0.195263	0	0.727977	-1.49476	Buried	Exposed non active-site
I	34	-0.465789	0	-0.773343	-2.99608	Buried	Buried
P	35	-0.34875	0	-0.123817	-2.34655	Exposed non active-site	Exposed non active-site
L	36	-0.7975	0	-2.61421	-4.83695	Buried	Buried
A	37	-0.0316667	0	1.63588	-0.586857	Exposed non active-site	Exposed non active-site
S	38	0	30	0.8424	0.558096	Exposed non active-site	Exposed non active-site
A	39	0	72	-0.514502	1.915	Exposed non active-site	Exposed non active-site
R	40	0	90	-1.09603	2.49653	Exposed non active-site	Exposed non active-site
L	41	-0.0373684	72	-0.721883	1.70762	Exposed non active-site	Exposed non active-site
L	42	0	12	1.42393	-0.0234329	Exposed non active-site	Exposed non active-site
S	43	0	72	-0.514502	1.915	Exposed non active-site	Exposed non active-site
D	44	0	90	-1.09603	2.49653	Exposed non active-site	Exposed non active-site
K	45	0	72	-0.514502	1.915	Exposed non active-site	Exposed non active-site
V	46	0	30	0.8424	0.558096	Exposed non active-site	Exposed non active-site
S	47	0	72	-0.514502	1.915	Exposed non active-site	Exposed non active-site
R	48	0	72	-0.514502	1.915	Exposed non active-site	Exposed non active-site
E	49	0	72	-0.514502	1.915	Exposed non active-site	Exposed non active-site
L	50	-0.103636	0	1.23647	-0.986262	Exposed non active-site	Exposed non active-site
Y	51	-0.0438462	30	0.59907	0.314767	Exposed non active-site	Exposed non active-site
P	52	-0.285625	0	0.226503	-1.99623	Buried	Buried
V	53	-0.044375	20	0.919207	-0.0112401	Exposed non active-site	Exposed non active-site
V	54	-0.142667	0	1.01987	-1.20287	Buried	Exposed non active-site
H	55	0	30	0.8424	0.558096	Exposed non active-site	Exposed non active-site
I	56	-0.07125	0	1.4162	-0.80653	Exposed non active-site	Exposed non active-site
G	57	0	56	0.00241287	1.39808	Exposed non active-site	Exposed non active-site
D	58	0	90	-1.09603	2.49653	Exposed non active-site	Exposed non active-site
E	59	-0.00736842	42	0.413821	0.904891	Exposed non active-site	Exposed non active-site
S	60	0	42	0.454713	0.945783	Exposed non active-site	Exposed non active-site
W	61	-0.0841176	0	1.34479	-0.877941	Exposed non active-site	Exposed non active-site
R	62	-0.0335294	20	0.979396	0.0489489	Exposed non active-site	Exposed non active-site
M	63	-0.286316	0	0.222669	-2.00007	Buried	Buried
M	64	-0.0373684	0	1.60423	-0.6185	Exposed non active-site	Exposed non active-site
T	65	-0.332222	0	-0.0320943	-2.25483	Buried	NA
T	66	0	30	0.8424	0.558096	Exposed non active-site	Exposed non active-site
D	67	-0.157	30	-0.0288918	-0.313195	Exposed non active-site	NA
M	68	-0.405	0	-0.435984	-2.65872	Buried	Buried
A	69	-0.122857	0	1.1298	-1.09293	Exposed non active-site	NA
S	70	-0.0507143	72	-0.795947	1.63355	Exposed non active-site	Exposed non active-site
V	71	-0.0477778	12	1.15878	-0.288582	Exposed non active-site	NA
P	72	0	42	0.454713	0.945783	Exposed non active-site	Exposed non active-site
V	73	-0.0473333	30	0.579717	0.295414	Exposed non active-site	Exposed non active-site
S	74	0	72	-0.514502	1.915	Exposed non active-site	Exposed non active-site
V	75	-0.0591667	30	0.514047	0.229743	Exposed non active-site	Exposed non active-site
I	76	0	0	1.81162	-0.411119	Exposed non active-site	Exposed non active-site
G	77	-0.0477778	56	-0.262736	1.13293	Exposed non active-site	Exposed non active-site
E	78	0	90	-1.09603	2.49653	Exposed non active-site	Exposed non active-site
E	79	-0.0186667	56	-0.10118	1.29449	Exposed non active-site	Exposed non active-site
V	80	-0.044375	12	1.17766	-0.269698	Exposed non active-site	Exposed non active-site
A	81	-0.233636	42	-0.841881	-0.350812	Exposed non active-site	Exposed non active-site
D	82	-0.0252941	72	-0.654875	1.77463	Exposed non active-site	Exposed non active-site
L	83	-0.225263	12	0.173802	-1.27356	Buried	Exposed non active-site
S	84	0	56	0.00241287	1.39808	Exposed non active-site	Exposed non active-site
H	85	0	72	-0.514502	1.915	Exposed non active-site	Exposed non active-site
R	86	0	30	0.8424	0.558096	Exposed non active-site	Exposed non active-site
E	87	0	30	0.8424	0.558096	Exposed non active-site	Exposed non active-site
N	88	0	56	0.00241287	1.39808	Exposed non active-site	Exposed non active-site
D	89	0	42	0.454713	0.945783	Exposed non active-site	Exposed non active-site
I	90	-0.458421	0	-0.732451	-2.95519	Buried	Buried
K	91	-0.127368	30	0.135552	-0.148751	Exposed non active-site	Exposed non active-site
N	92	0	42	0.454713	0.945783	Exposed non active-site	Exposed non active-site
A	93	-0.356429	0	-0.166431	-2.38916	Buried	Buried
I	94	-0.443333	0	-0.64872	-2.87145	Buried	Buried
N	95	-0.365	42	-1.5709	-1.07983	Active-site	Active-site
L	96	-0.05375	30	0.544107	0.259804	Exposed non active-site	Exposed non active-site
M	97	-0.294375	0	0.177944	-2.04479	Buried	Buried
F	98	-0.457895	12	-1.11722	-2.56458	Buried	Buried
W	99	-0.666111	90	-4.7927	-1.20014	Active-site	Active-site
G	100	-0.704444	90	-5.00544	-1.41288	Active-site	Active-site
I	101	-0.187368	90	-2.13586	1.4567	Active-site	Active-site

## Sheet: Gal4
Wild type	Position	Averaged rescaled mutational effect scores	PROF-predicted_accessibilty	Active-Combined_score	Buried-Combined_score	Actual_classification	Predicted_classification
K	2	-0.103534					NA
L	3	-0.0218384					NA
L	4	-0.180269					NA
S	5	-0.121952					NA
S	6	-0.148502					NA
I	7	-0.125221					NA
E	8	-0.217235	90	-0.664978	2.16814	Exposed non-active site	Exposed non-active site
Q	9	-0.267143	56	0.289595	0.878975	Active-site	Exposed non-active site
A	10	-0.791746	0	0.378839	-2.72735	Exposed non-active site	Buried
C	11	-0.760718	0	0.482848	-2.62334	Active-site	Buried
D	12	-0.779708	56	-1.4286	-0.839216	Exposed non-active site	Active-site
I	13	-0.0789348	42	1.38244	1.04793	Exposed non-active site	Exposed non-active site
C	14	-0.822644	0	0.275266	-2.83093	Active-site	Buried
R	15	-0.724906	42	-0.782944	-1.11746	Active-site	Active-site
L	16	-0.14615	72	0.16724	1.8125	Exposed non-active site	Exposed non-active site
K	17	-0.900027	42	-1.36997	-1.70449	Active-site	Active-site
K	18	-0.756866	72	-1.87996	-0.234707	Active-site	Active-site
L	19	-0.373136	12	1.38612	-0.928162	Exposed non-active site	Exposed non-active site
K	20	-0.590133	56	-0.793112	-0.203732	Active-site	Active-site
C	21	-0.787105	6	0.19642	-2.51382	Active-site	Buried
S	22	-0.616611	72	-1.40981	0.235448	Exposed non-active site	Active-site
K	23	-0.664792	90	-2.16525	0.667871	Active-site	Active-site
E	24	-0.139621	72	0.189128	1.83439	Exposed non-active site	Exposed non-active site
K	25	0.020178	42	1.71468	1.38017	Exposed non-active site	Exposed non-active site
P	26	-0.566901	72	-1.24317	0.402084	Exposed non-active site	Active-site
K	27	-0.0403962	56	1.04968	1.63906	Exposed non-active site	Exposed non-active site
C	28	-0.719313	0	0.621645	-2.48455	Active-site	Buried
A	29	-0.121884	56	0.776524	1.3659	Exposed non-active site	Exposed non-active site
K	30	-0.574644	56	-0.741191	-0.151811	Exposed non-active site	Exposed non-active site
C	31	-0.768138	0	0.457975	-2.64822	Active-site	Buried
L	32	-0.0233362	42	1.56882	1.2343	Exposed non-active site	Exposed non-active site
K	33	-0.162247	90	-0.480649	2.35247	Exposed non-active site	Exposed non-active site
N	34	-0.209234	72	-0.0442263	1.60103	Exposed non-active site	Exposed non-active site
N	35	-0.0734053	72	0.411092	2.05635	Exposed non-active site	Exposed non-active site
W	36	-0.0398937	12	2.5032	0.188914	Exposed non-active site	Exposed non-active site
E	37	-0.052913	56	1.00772	1.5971	Exposed non-active site	Exposed non-active site
C	38	-0.762761	0	0.476002	-2.63019	Active-site	Buried
R	39	0.0136769	42	1.69289	1.35838	Exposed non-active site	Exposed non-active site
Y	40	-0.630275	12	0.524157	-1.79013	Exposed non-active site	Buried
S	41	-0.541332	30	0.228377	-0.898044	Exposed non-active site	Exposed non-active site
P	42	-0.394364	72	-0.664806	0.980452	Exposed non-active site	Exposed non-active site
K	43	-0.183535	90	-0.552011	2.28111	Active-site	Exposed non-active site
T	44	-0.130511	90	-0.374267	2.45885	Exposed non-active site	Exposed non-active site
K	45	-0.135001	90	-0.389318	2.4438	Exposed non-active site	Exposed non-active site
R	46	-0.82984	90	-2.71852	0.114605	Active-site	Active-site
S	47	-0.76128	72	-1.89476	-0.249504	Exposed non-active site	Active-site
P	48	-0.609602	90	-1.98025	0.852874	Exposed non-active site	Active-site
L	49	-0.769346	20	-0.205996	-1.99234	Exposed non-active site	Buried
T	50	-0.794461	42	-1.0161	-1.35062	Exposed non-active site	Active-site
R	51	-0.773431	56	-1.40755	-0.818175	Active-site	Active-site
A	52	-0.21424	56	0.466932	1.05631	Exposed non-active site	Exposed non-active site
H	53	-0.637591	20	0.235666	-1.55068	Exposed non-active site	Exposed non-active site
L	54	-0.698762	0	0.690534	-2.41566	Buried	Buried
T	55	-0.29944	56	0.18133	0.77071	Exposed non-active site	Exposed non-active site
E	56	-0.0882328	42	1.35127	1.01676	Exposed non-active site	Exposed non-active site
V	57	-0.669024	0	0.790218	-2.31597	Exposed non-active site	Buried
E	58	-0.71642	30	-0.358545	-1.48497	Exposed non-active site	Exposed non-active site
S	59	-0.0328477	56	1.07499	1.66437	Exposed non-active site	Exposed non-active site
R	60	-0.600144	30	0.0312303	-1.09519	Exposed non-active site	Exposed non-active site
L	61	-0.467313	0	1.46638	-1.63981	Exposed non-active site	Buried
E	62	-0.069278	56	0.952866	1.54225	Exposed non-active site	Exposed non-active site
R	63	-0.188554	72	0.0250961	1.67035	Exposed non-active site	Exposed non-active site
L	64	-0.622216	20	0.287203	-1.49914	Buried	Exposed non-active site
E	65	-0.248083	90	-0.768382	2.06474	Exposed non-active site	Exposed non-active site

## Sheet: GB1
Wild type	Position	Averaged rescaled mutational effect scores	PROF-predicted_accessibilty	Active-Combined_score	Buried-Combined_score	Actual_classification	Predicted_classification
2	Q	0.0455169	42	0.873354	0.853824	Expposed non active-site	Expposed non active-site
3	Y	-0.304408	2	1.25122	-1.78151	Buried	Buried
4	K	-0.0700404	30	0.952588	0.0290989	Expposed non active-site	Expposed non active-site
5	L	-0.395364	0	1.03316	-2.15023	Buried	Buried
6	I	-0.0487843	0	2.1511	-1.03229	Expposed non active-site	Expposed non active-site
7	L	-0.230934	30	0.433604	-0.489885	Buried	Expposed non active-site
8	N	-0.0267039	30	1.09238	0.168887	Expposed non active-site	Expposed non active-site
9	G	-0.278028	42	-0.170283	-0.189813	Buried	Expposed non active-site
10	K	-0.00878704	72	-0.431759	1.80861	Expposed non active-site	Expposed non active-site
11	T	-0.18579	72	-1.00271	1.23766	Expposed non active-site	Expposed non active-site
12	L	-0.290866	42	-0.211694	-0.231224	Expposed non active-site	Expposed non active-site
13	K	-0.0208756	72	-0.470753	1.76962	Expposed non active-site	Expposed non active-site
14	G	-0.316578	72	-1.42458	0.815787	Expposed non active-site	Active-site
15	E	0.0083273	56	0.226085	1.26117	Expposed non active-site	Expposed non active-site
16	T	-0.117918	42	0.346172	0.326642	Expposed non active-site	Expposed non active-site
17	T	-0.00790884	42	0.701022	0.681492	Expposed non active-site	Expposed non active-site
18	T	-0.0768694	42	0.478581	0.459051	Expposed non active-site	Expposed non active-site
19	E	0.0692492	56	0.422597	1.45769	Expposed non active-site	Expposed non active-site
20	A	-0.0858669	0	2.03149	-1.1519	Expposed non active-site	Expposed non active-site
21	V	0.00784196	30	1.20381	0.280319	Expposed non active-site	Expposed non active-site
22	D	0.0586897	42	0.915845	0.896315	Expposed non active-site	Expposed non active-site
23	A	-0.391916	30	-0.085667	-1.00916	Expposed non active-site	Expposed non active-site
24	A	0.121242	56	0.590305	1.62539	Expposed non active-site	Expposed non active-site
25	T	0.0338392	42	0.835686	0.816156	Expposed non active-site	Expposed non active-site
26	A	-0.552162	0	0.527386	-2.656	Buried	Buried
27	E	-1.08349	42	-2.7684	-2.78793	Active-site	Active-site
28	K	-0.489027	56	-1.3782	-0.343109	Active-site	Active-site
29	V	-0.00648696	20	1.53424	-0.14255	Expposed non active-site	Expposed non active-site
30	F	-0.4013	0	1.01402	-2.16937	Buried	Buried
31	K	-0.983083	42	-2.44453	-2.46406	Active-site	Active-site
32	Q	-0.145718	42	0.256501	0.236971	Active-site	Expposed non active-site
33	Y	-0.287793	12	0.928167	-1.35126	Expposed non active-site	Expposed non active-site
34	A	-0.636688	0	0.254739	-2.92865	Buried	Buried
35	N	-0.74976	72	-2.82187	-0.581502	Active-site	Active-site
36	D	0.0137462	72	-0.359075	1.88129	Expposed non active-site	Expposed non active-site
37	N	-0.303163	90	-2.05928	1.53703	Expposed non active-site	Active-site
38	G	-0.166632	90	-1.61888	1.97743	Expposed non active-site	Active-site
39	V	-0.527409	12	0.155252	-2.12418	Buried	Buried
40	D	0.0567659	72	-0.220309	2.02006	Expposed non active-site	Expposed non active-site
41	G	-0.863984	30	-1.60838	-2.53187	Active-site	Active-site
42	E	0.0863953	56	0.477904	1.51299	Expposed non active-site	Expposed non active-site
43	W	-1.00711	6	-1.16611	-3.89752	Active-site	Active-site
44	T	-0.043422	30	1.03845	0.11496	Expposed non active-site	Expposed non active-site
46	D	0.00345856	42	0.737689	0.718159	Expposed non active-site	Expposed non active-site
47	D	0.0969118	90	-0.768782	2.82752	Expposed non active-site	Expposed non active-site
48	A	0.0457437	90	-0.933832	2.66247	Expposed non active-site	Expposed non active-site
49	T	0.0359964	56	0.315335	1.35042	Expposed non active-site	Expposed non active-site
50	K	-0.00794305	42	0.700912	0.681382	Expposed non active-site	Expposed non active-site
51	T	0.0290292	56	0.292862	1.32795	Expposed non active-site	Expposed non active-site
52	F	-0.788488	0	-0.234913	-3.4183	Buried	Buried
53	T	-0.0717329	42	0.495149	0.475619	Expposed non active-site	Expposed non active-site
54	V	-0.365825	30	-0.00150593	-0.924995	Buried	Expposed non active-site
55	T	-0.105513	56	-0.141123	0.893966	Expposed non active-site	Expposed non active-site
56	E	-0.267721	90	-1.94496	1.65135	Expposed non active-site	Active-site

## Sheet: HSP90
Wild type	Position	Averaged rescaled mutational effect scores	PROF-predicted_accessibilty	Active-Combined_score	Buried-Combined_score	Actual_classification	Predicted_classification
A	2	-0.0109892	90	1.36433	-0.0974148	Exposed non active-site	Exposed non active-site
S	3	0.00181601	90	1.41376	-0.0479858	Exposed non active-site	Exposed non active-site
E	4	-0.0191561	72	1.4001	-0.196236	Exposed non active-site	Exposed non active-site
T	5	-0.0368986	56	1.39218	-0.32529	Exposed non active-site	Exposed non active-site
F	6	-0.424347	20	0.0311948	-1.95546	Exposed non active-site	Buried
E	7	-0.17516	56	0.858479	-0.858989	Exposed non active-site	Exposed non active-site
F	8	-0.412085	0	0.152552	-1.98215	Exposed non active-site	Buried
Q	9	-0.0781838	42	1.28329	-0.535126	Exposed non active-site	Exposed non active-site
A	10	-0.475445	56	-0.30064	-2.01811	Exposed non active-site	Active-site
E	11	-0.106029	30	1.22291	-0.689716	Exposed non active-site	Exposed non active-site
I	12	-0.250429	0	0.776555	-1.35815	Exposed non active-site	Exposed non active-site
T	13	-0.0871387	42	1.24872	-0.569692	Exposed non active-site	Exposed non active-site
Q	14	-0.0757089	30	1.33995	-0.57268	Exposed non active-site	Exposed non active-site
L	15	-0.351391	0	0.386835	-1.74787	Exposed non active-site	Buried
M	16	-0.157359	0	1.13581	-0.998892	Exposed non active-site	Exposed non active-site
S	17	-0.0728358	30	1.35104	-0.56159	Exposed non active-site	Exposed non active-site
L	18	-0.2196	0	0.895558	-1.23915	Exposed non active-site	Exposed non active-site
I	19	-0.302646	0	0.574994	-1.55971	Exposed non active-site	Exposed non active-site
I	20	-0.266352	0	0.71509	-1.41962	Exposed non active-site	Exposed non active-site
N	21	-0.117084	42	1.13313	-0.685285	Exposed non active-site	Exposed non active-site
T	22	-0.351114	12	0.344163	-1.70306	Exposed non active-site	Buried
V	23	-0.55574	0	-0.401965	-2.53667	Exposed non active-site	Active-site
Y	24	-0.672088	6	-0.874631	-2.96223	Exposed non active-site	Active-site
S	25	-0.0343318	42	1.45256	-0.365854	Exposed non active-site	Exposed non active-site
N	26	-0.086685	42	1.25047	-0.567941	Exposed non active-site	Exposed non active-site
K	27	-0.0303174	56	1.41758	-0.299886	Exposed non active-site	Exposed non active-site
E	28	-0.065576	42	1.33195	-0.486459	Exposed non active-site	Exposed non active-site
I	29	-0.14993	0	1.16449	-0.970218	Exposed non active-site	Exposed non active-site
F	30	-0.265866	0	0.716967	-1.41774	Buried	Exposed non active-site
L	31	-0.109383	0	1.321	-0.813702	Buried	Exposed non active-site
R	32	-0.851827	12	-1.58862	-3.63584	Active-site	Active-site
E	33	-0.985128	12	-2.10317	-4.1504	Active-site	Active-site
L	34	-0.0748145	0	1.45444	-0.680267	Buried	Exposed non active-site
I	35	-0.0389799	0	1.59276	-0.541943	Buried	Exposed non active-site
S	36	-0.365982	42	0.172368	-1.64604	Exposed non active-site	Buried
N	37	-0.979061	30	-2.14705	-4.05968	Active-site	Active-site
A	38	-0.164155	0	1.10958	-1.02513	Exposed non active-site	Exposed non active-site
S	39	-0.0769039	0	1.44637	-0.688332	Exposed non active-site	Exposed non active-site
D	40	-0.914836	42	-1.94625	-3.76466	Active-site	Active-site
A	41	-0.658685	0	-0.799338	-2.93404	Exposed non active-site	Active-site
L	42	-0.0384457	0	1.59483	-0.539881	Buried	Exposed non active-site
D	43	-0.210607	42	0.772124	-1.04629	Exposed non active-site	Exposed non active-site
K	44	-0.0624762	42	1.34392	-0.474493	Exposed non active-site	Exposed non active-site
I	45	-0.00298523	0	1.7317	-0.403001	Buried	Exposed non active-site
R	46	-0.0591755	30	1.40377	-0.50886	Exposed non active-site	Exposed non active-site
Y	47	-0.0617059	0	1.50504	-0.629667	Exposed non active-site	Exposed non active-site
K	48	0.00658352	42	1.61049	-0.207918	Exposed non active-site	Exposed non active-site
S	49	-0.0187599	56	1.46219	-0.255273	Exposed non active-site	Exposed non active-site
L	50	-0.00434411	12	1.68272	-0.364504	Exposed non active-site	Exposed non active-site
S	51	0.00345798	56	1.54796	-0.169511	Exposed non active-site	Exposed non active-site
D	52	-0.0608693	72	1.23908	-0.357252	Exposed non active-site	Exposed non active-site
P	53	-0.0590513	72	1.2461	-0.350234	Exposed non active-site	Exposed non active-site
K	54	-0.00226513	90	1.398	-0.0637393	Exposed non active-site	Exposed non active-site
Q	55	0.00845803	42	1.61773	-0.200683	Exposed non active-site	Exposed non active-site
L	56	-0.00522333	20	1.64904	-0.337614	Exposed non active-site	Exposed non active-site
E	57	-0.0122288	90	1.35954	-0.1022	Exposed non active-site	Exposed non active-site
T	58	-0.0109369	90	1.36453	-0.097213	Exposed non active-site	Exposed non active-site
E	59	-0.0175768	72	1.40619	-0.19014	Exposed non active-site	Exposed non active-site
P	60	0.0161101	56	1.5968	-0.120673	Exposed non active-site	Exposed non active-site
D	61	0.0168045	42	1.64995	-0.168465	Exposed non active-site	Exposed non active-site
L	62	-0.0403604	0	1.58743	-0.547272	Exposed non active-site	Exposed non active-site
F	63	-0.050336	20	1.4749	-0.511752	Exposed non active-site	Exposed non active-site
I	64	-0.0440936	0	1.57302	-0.561682	Buried	Exposed non active-site
R	65	0.00776405	30	1.66216	-0.250469	Exposed non active-site	Exposed non active-site
I	66	-0.0732013	0	1.46067	-0.67404	Buried	Exposed non active-site
T	67	0.0060333	20	1.69249	-0.294163	Exposed non active-site	Exposed non active-site
P	68	-0.00104924	20	1.66515	-0.321502	Exposed non active-site	Exposed non active-site
K	69	-0.00295487	42	1.57368	-0.244737	Exposed non active-site	Exposed non active-site
P	70	0.00785569	90	1.43707	-0.0246722	Exposed non active-site	Exposed non active-site
E	71	-0.00295979	90	1.39532	-0.0664207	Exposed non active-site	Exposed non active-site
Q	72	0.0671571	56	1.79384	0.0763717	Exposed non active-site	Exposed non active-site
K	73	-0.0131872	56	1.48371	-0.233763	Exposed non active-site	Exposed non active-site
V	74	-0.0181105	30	1.56228	-0.350347	Buried	Exposed non active-site
L	75	-0.190171	0	1.00916	-1.12555	Buried	Exposed non active-site
E	76	-0.0504425	30	1.43748	-0.47515	Exposed non active-site	Exposed non active-site
I	77	-0.141934	0	1.19535	-0.939353	Buried	Exposed non active-site
R	78	-0.00362239	20	1.65522	-0.331435	Exposed non active-site	Exposed non active-site
D	79	-0.838879	0	-1.4949	-3.62961	Active-site	Active-site
S	80	-0.0340841	30	1.50062	-0.412006	Buried	Exposed non active-site
G	81	-0.838773	0	-1.49449	-3.62919	Buried	Buried
I	82	-0.0264482	0	1.64114	-0.49357	Exposed non active-site	Exposed non active-site
G	83	-0.83035	0	-1.46198	-3.59668	Active-site	Active-site
M	84	-0.319484	0	0.509998	-1.62471	Exposed non active-site	Buried
T	85	-0.0637844	30	1.38598	-0.526651	Exposed non active-site	Exposed non active-site
K	86	-0.0784305	30	1.32944	-0.583186	Exposed non active-site	Exposed non active-site
A	87	-0.116791	56	1.08379	-0.633681	Exposed non active-site	Exposed non active-site
E	88	-0.094078	30	1.26904	-0.643586	Exposed non active-site	Exposed non active-site
L	89	-0.169043	0	1.09071	-1.044	Buried	Exposed non active-site
I	90	-0.191156	20	0.931329	-1.05532	Exposed non active-site	Exposed non active-site
N	91	-0.107922	56	1.11802	-0.599444	Exposed non active-site	Exposed non active-site
N	92	-0.217612	20	0.829204	-1.15745	Exposed non active-site	Exposed non active-site
L	93	-0.684384	0	-0.898537	-3.03324	Exposed non active-site	Active-site
G	94	-0.918727	0	-1.80312	-3.93783	Active-site	Active-site
T	95	-0.117309	30	1.17937	-0.733258	Exposed non active-site	Exposed non active-site
I	96	-0.784641	0	-1.28554	-3.42024	Exposed non active-site	Active-site
A	97	-0.76547	0	-1.21154	-3.34624	Exposed non active-site	Active-site
K	98	-0.110425	56	1.10836	-0.609109	Exposed non active-site	Exposed non active-site
S	99	-0.844355	30	-1.62708	-3.5397	Exposed non active-site	Active-site
G	100	-0.482134	30	-0.22888	-2.14151	Active-site	Active-site
T	101	-0.557259	30	-0.518868	-2.4315	Active-site	Active-site
K	102	-0.0304849	56	1.41694	-0.300532	Exposed non active-site	Exposed non active-site
A	103	-0.0347961	42	1.45077	-0.367646	Exposed non active-site	Exposed non active-site
F	104	-0.154525	0	1.14675	-0.987953	Exposed non active-site	Exposed non active-site
M	105	-0.0727644	0	1.46235	-0.672353	Exposed non active-site	Exposed non active-site
E	106	-0.07153	56	1.2585	-0.458969	Exposed non active-site	Exposed non active-site
A	107	-0.0686271	42	1.32018	-0.498236	Exposed non active-site	Exposed non active-site
L	108	-0.0569	6	1.50004	-0.587562	Exposed non active-site	Exposed non active-site
S	109	-0.0880601	56	1.19469	-0.522777	Exposed non active-site	Exposed non active-site
A	110	-0.0351206	90	1.27118	-0.190563	Exposed non active-site	Exposed non active-site
G	111	-0.037825	90	1.26074	-0.201003	Exposed non active-site	Exposed non active-site
A	112	-0.0132087	72	1.42306	-0.173279	Exposed non active-site	Exposed non active-site
D	113	-0.10853	72	1.05511	-0.541227	Exposed non active-site	Exposed non active-site
V	114	-0.0187895	42	1.51255	-0.30586	Exposed non active-site	Exposed non active-site
S	115	-0.0315058	42	1.46347	-0.354946	Exposed non active-site	Exposed non active-site
M	116	-0.186201	0	1.02448	-1.11023	Exposed non active-site	Exposed non active-site
I	117	-0.452061	0	-0.00175845	-2.13646	Exposed non active-site	Buried
G	118	-0.947352	0	-1.91361	-4.04832	Active-site	Active-site
Q	119	-0.173988	0	1.07162	-1.06308	Active-site	Exposed non active-site
F	120	-0.745066	0	-1.13278	-3.26748	Exposed non active-site	Active-site
G	121	-1.05453	0	-2.32734	-4.46205	Active-site	Active-site
V	122	-0.698189	0	-0.951826	-3.08653	Active-site	Active-site
G	123	-1.15007	0	-2.69611	-4.83081	Active-site	Active-site
F	124	-0.482351	0	-0.118679	-2.25338	Active-site	Active-site
Y	125	-0.756351	0	-1.17634	-3.31104	Exposed non active-site	Active-site
S	126	-0.59831	0	-0.566286	-2.70099	Exposed non active-site	Active-site
L	127	-0.201486	0	0.96548	-1.16923	Buried	Exposed non active-site
F	128	-0.547374	0	-0.369672	-2.50438	Buried	Buried
L	129	-0.599118	0	-0.569407	-2.70411	Exposed non active-site	Active-site
V	130	-0.314852	0	0.527878	-1.60683	Buried	Buried
A	131	-0.281294	0	0.657415	-1.47729	Buried	Exposed non active-site
D	132	-0.0761292	42	1.29122	-0.527195	Exposed non active-site	Exposed non active-site
R	133	-0.143981	30	1.07641	-0.836214	Exposed non active-site	Exposed non active-site
V	134	-0.362809	0	0.34276	-1.79195	Buried	Buried
Q	135	-0.0283543	30	1.52274	-0.389888	Exposed non active-site	Exposed non active-site
V	136	-0.247475	0	0.787959	-1.34675	Buried	Exposed non active-site
I	137	-0.0377992	20	1.52329	-0.463359	Buried	Exposed non active-site
S	138	-0.363414	20	0.2664	-1.72025	Buried	Buried
K	139	0.0328799	42	1.712	-0.106413	Exposed non active-site	Exposed non active-site
S	140	-0.00433808	56	1.51786	-0.199604	Buried	Exposed non active-site
N	141	-0.0273353	72	1.36853	-0.227808	Exposed non active-site	Exposed non active-site
D	142	-0.0671632	72	1.21479	-0.381546	Exposed non active-site	Exposed non active-site
D	143	-0.342372	90	0.0851694	-1.37657	Exposed non active-site	Exposed non active-site
E	144	-0.0985133	90	1.02648	-0.435264	Exposed non active-site	Exposed non active-site
Q	145	-6.79983e-05	42	1.58482	-0.233594	Buried	Exposed non active-site
Y	146	-0.0762281	20	1.37496	-0.611697	Exposed non active-site	Exposed non active-site
I	147	-0.0246295	20	1.57413	-0.412523	Exposed non active-site	Exposed non active-site
W	148	-0.581417	6	-0.524634	-2.61223	Buried	Buried
E	149	-0.048923	30	1.44334	-0.469285	Exposed non active-site	Exposed non active-site
S	150	-0.305091	0	0.565557	-1.56915	Exposed non active-site	Buried
N	151	-0.0192018	72	1.39992	-0.196412	Exposed non active-site	Exposed non active-site
A	152	-0.0535508	90	1.20004	-0.261705	Exposed non active-site	Exposed non active-site
G	153	-0.280933	72	0.389621	-1.20671	Exposed non active-site	Exposed non active-site
G	154	-0.0585829	56	1.30848	-0.408993	Exposed non active-site	Exposed non active-site
S	155	-0.0278986	42	1.47739	-0.341022	Exposed non active-site	Exposed non active-site
F	156	-0.611907	6	-0.642326	-2.72992	Exposed non active-site	Active-site
T	157	-0.0303351	30	1.51509	-0.397534	Exposed non active-site	Exposed non active-site
V	158	-0.282011	0	0.654648	-1.48006	Exposed non active-site	Exposed non active-site
T	159	0.0176493	30	1.70032	-0.212311	Exposed non active-site	Exposed non active-site
L	160	0.00816599	42	1.6166	-0.20181	Exposed non active-site	Exposed non active-site
D	161	0.0222249	42	1.67087	-0.147542	Exposed non active-site	Exposed non active-site
E	162	0.0123549	72	1.52173	-0.0746013	Exposed non active-site	Exposed non active-site
V	163	-0.0343583	90	1.27412	-0.187621	Exposed non active-site	Exposed non active-site
N	164	-0.0351473	72	1.33837	-0.257963	Exposed non active-site	Exposed non active-site
E	165	-0.0289192	72	1.36241	-0.233922	Exposed non active-site	Exposed non active-site
R	166	0.00168079	72	1.48053	-0.115804	Exposed non active-site	Exposed non active-site
I	167	0.0106051	20	1.71014	-0.276515	Exposed non active-site	Exposed non active-site
G	168	-0.0319165	72	1.35084	-0.245492	Exposed non active-site	Exposed non active-site
R	169	-0.0225316	72	1.38707	-0.209265	Buried	Exposed non active-site
G	170	-0.133881	0	1.22644	-0.908269	Buried	Exposed non active-site
T	171	-0.161727	0	1.11895	-1.01575	Exposed non active-site	Exposed non active-site
I	172	-0.0540269	30	1.42364	-0.488986	Exposed non active-site	Exposed non active-site
L	173	-0.224538	0	0.876496	-1.25821	Exposed non active-site	Exposed non active-site
R	174	-0.0686863	20	1.40407	-0.582586	Exposed non active-site	Exposed non active-site
L	175	-0.17344	0	1.07374	-1.06097	Buried	Exposed non active-site
F	176	0.00807076	12	1.73064	-0.316582	Exposed non active-site	Exposed non active-site
L	177	-0.00539937	0	1.72239	-0.41232	Buried	Exposed non active-site
K	178	-0.00415102	42	1.56906	-0.249355	Exposed non active-site	Exposed non active-site
D	179	-0.00825192	90	1.37489	-0.0868486	Exposed non active-site	Exposed non active-site
D	180	-0.0143716	72	1.41857	-0.177767	Exposed non active-site	Exposed non active-site
Q	181	-0.0163853	30	1.56894	-0.343687	Exposed non active-site	Exposed non active-site
L	182	0.041584	56	1.69513	-0.022342	Exposed non active-site	Exposed non active-site
E	183	-0.01279	56	1.48524	-0.232229	Exposed non active-site	Exposed non active-site
Y	184	-0.0135257	0	1.69102	-0.443688	Buried	Exposed non active-site
L	185	0.0422641	0	1.90637	-0.228336	Exposed non active-site	Exposed non active-site
E	186	0.0273498	42	1.69065	-0.127759	Exposed non active-site	Exposed non active-site
E	187	0.049575	42	1.77644	-0.0419687	Exposed non active-site	Exposed non active-site
K	188	0.0380885	56	1.68163	-0.035835	Exposed non active-site	Exposed non active-site
R	189	0.0311034	30	1.75225	-0.160378	Exposed non active-site	Exposed non active-site
I	190	0.0439164	0	1.91275	-0.221958	Buried	Exposed non active-site
K	191	0.0208632	42	1.66561	-0.152798	Exposed non active-site	Exposed non active-site
E	192	-0.0658478	42	1.3309	-0.487508	Exposed non active-site	Exposed non active-site
V	193	-0.108785	0	1.32331	-0.811396	Buried	Exposed non active-site
I	194	-0.0105332	0	1.70257	-0.432137	Exposed non active-site	Exposed non active-site
K	195	-0.0142013	56	1.47979	-0.237677	Exposed non active-site	Exposed non active-site
R	196	-0.0481931	42	1.39905	-0.41936	Exposed non active-site	Exposed non active-site
H	197	-0.159249	0	1.12851	-1.00619	Exposed non active-site	Exposed non active-site
S	198	-0.180765	0	1.04546	-1.08924	Exposed non active-site	Exposed non active-site
E	199	-0.034907	72	1.3393	-0.257035	Exposed non active-site	Exposed non active-site
F	200	-0.201019	30	0.856242	-1.05639	Exposed non active-site	Exposed non active-site
V	201	-0.128617	6	1.22321	-0.864393	Exposed non active-site	Exposed non active-site
A	202	-0.0761101	56	1.24082	-0.476649	Exposed non active-site	Exposed non active-site
Y	203	-0.110143	2	1.31134	-0.809909	Exposed non active-site	Exposed non active-site
P	204	0.00727101	0	1.77129	-0.363411	Exposed non active-site	Exposed non active-site
I	205	-0.0545879	0	1.53252	-0.602191	Exposed non active-site	Exposed non active-site
Q	206	-0.0235681	30	1.54121	-0.371413	Exposed non active-site	Exposed non active-site
L	207	-0.0246215	0	1.64819	-0.486519	Exposed non active-site	Exposed non active-site
V	208	-0.00951465	30	1.59546	-0.317166	Exposed non active-site	Exposed non active-site
V	209	-0.0184237	30	1.56107	-0.351556	Exposed non active-site	Exposed non active-site
T	210	-0.00639627	56	1.50992	-0.207549	Exposed non active-site	Exposed non active-site
K	211	-0.0113186	72	1.43035	-0.165983	Exposed non active-site	Exposed non active-site
E	212	-0.117704	90	0.952399	-0.509343	Exposed non active-site	Exposed non active-site
V	213	-0.0200399	72	1.39669	-0.199647	Exposed non active-site	Exposed non active-site
E	214	-0.0246365	90	1.31165	-0.150094	Exposed non active-site	Exposed non active-site
K	215	0.0121906	90	1.4538	-0.00793923	Exposed non active-site	Exposed non active-site
E	216	0.0106768	90	1.44796	-0.0137825	Exposed non active-site	Exposed non active-site

## Sheet: KKA2
Wild type	Position	Averaged rescaled mutational effect scores	PROF-predicted_accessibilty	Active-Combined_score	Buried-Combined_score	Actual_classification	Predicted_classification
M	1	0.0231933	90	2.62062	0.480406	Exposed non active-site	Exposed non active-site
I	2	0.257885	72	2.94772	0.816739	Exposed non active-site	Exposed non active-site
E	3	0.283734	72	3.17755	1.05305	Exposed non active-site	Exposed non active-site
Q	4	0.257178	42	3.01834	0.889347	Exposed non active-site	Exposed non active-site
D	5	0.251569	72	3.43399	1.31673	Exposed non active-site	Exposed non active-site
G	6	0.284241	56	3.97368	1.87164	Exposed non active-site	Exposed non active-site
L	7	0.28949	12	2.57085	0.42923	Exposed non active-site	Exposed non active-site
H	8	0.24171	42	2.81376	0.678998	Exposed non active-site	Exposed non active-site
A	9	0.207369	56	2.25054	0.0998896	Exposed non active-site	Exposed non active-site
G	10	0.231014	56	2.16827	0.0152948	Exposed non active-site	Exposed non active-site
S	11	0.319323	0	3.92954	1.82626	Exposed non active-site	Exposed non active-site
P	12	0.106412	0	0.591193	-1.60628	Buried	Exposed non active-site
A	13	0.249521	56	2.8833	0.750499	Exposed non active-site	Exposed non active-site
A	14	0.244185	42	2.63138	0.491474	Exposed non active-site	Exposed non active-site
W	15	-0.205552	0	0.402015	-1.8008	Buried	Exposed non active-site
V	16	0.236151	0	2.80361	0.668565	Exposed non active-site	Exposed non active-site
E	17	0.212819	56	1.91258	-0.247615	Exposed non active-site	Exposed non active-site
R	18	0.212496	42	2.16751	0.0145171	Exposed non active-site	Exposed non active-site
L	19	-0.231704	0	0.66295	-1.5325	Buried	Exposed non active-site
F	20	0.434877	30	3.42805	1.31062	Exposed non active-site	Exposed non active-site
G	21	0.151454	90	1.67604	-0.490821	Exposed non active-site	Exposed non active-site
Y	22	-0.400239	12	0.4148	-1.78765	Buried	Exposed non active-site
D	23	0.203024	56	2.37632	0.229214	Exposed non active-site	Exposed non active-site
W	24	-0.13275	6	0.276512	-1.92984	Exposed non active-site	Exposed non active-site
A	25	0.201704	30	2.64412	0.504568	Exposed non active-site	Exposed non active-site
Q	26	0.168353	42	1.72573	-0.439729	Exposed non active-site	Exposed non active-site
Q	27	0.0534593	12	1.5911	-0.578163	Exposed non active-site	Exposed non active-site
T	28	0.163429	56	1.80669	-0.356486	Exposed non active-site	Exposed non active-site
I	29	-0.164884	90	0.725853	-1.46782	Exposed non active-site	Exposed non active-site
G	30	-0.623121	56	0.119055	-2.09174	Exposed non active-site	Exposed non active-site
C	31	0.00255959	42	1.55306	-0.617271	Exposed non active-site	Exposed non active-site
S	32	-0.526894	72	0.318814	-1.88635	Exposed non active-site	Exposed non active-site
D	33	0.11759	56	2.06745	-0.0883762	Exposed non active-site	Exposed non active-site
A	34	-0.523112	20	0.361903	-1.84204	Exposed non active-site	Exposed non active-site
A	35	0.256662	20	2.62104	0.480841	Exposed non active-site	Exposed non active-site
V	36	-0.678001	0	0.153538	-2.05629	Exposed non active-site	Exposed non active-site
F	37	-0.337904	0	0.172458	-2.03683	Exposed non active-site	Exposed non active-site
R	38	-0.372072	20	0.520358	-1.67912	Exposed non active-site	Exposed non active-site
L	39	-0.281689	0	0.752275	-1.44065	Buried	Exposed non active-site
S	40	0.191024	30	2.22387	0.0724638	Exposed non active-site	Exposed non active-site
A	41	0.137186	20	1.49701	-0.674909	Exposed non active-site	Exposed non active-site
Q	42	0.223338	90	2.57831	0.436907	Exposed non active-site	Exposed non active-site
G	43	0.205956	90	2.29021	0.140676	Exposed non active-site	Exposed non active-site
R	44	0.0943159	42	0.818658	-1.3724	Exposed non active-site	Exposed non active-site
P	45	0.0228326	30	1.44052	-0.732985	Exposed non active-site	Exposed non active-site
V	46	0.153392	20	1.94267	-0.216671	Exposed non active-site	Exposed non active-site
L	47	0.0476676	0	1.49559	-0.676364	Exposed non active-site	Exposed non active-site
F	48	-0.555115	0	0.250895	-1.95618	Exposed non active-site	Exposed non active-site
V	49	-0.383924	0	0.455673	-1.74563	Buried	Exposed non active-site
K	50	-0.516837	30	0.555697	-1.64278	Exposed non active-site	Exposed non active-site
T	51	0.00440022	20	0.651339	-1.54444	Buried	Exposed non active-site
D	52	0.0373783	56	2.14933	-0.00418482	Exposed non active-site	Exposed non active-site
L	53	0.219518	90	3.15463	1.02949	Exposed non active-site	Exposed non active-site
S	54	0.125633	72	2.12982	-0.0242402	Exposed non active-site	Exposed non active-site
G	55	0.0768028	72	1.15095	-1.03073	Exposed non active-site	Exposed non active-site
A	56	0.196809	42	2.29239	0.142911	Exposed non active-site	Exposed non active-site
L	57	-0.0730434	0	0.411583	-1.79096	Exposed non active-site	Exposed non active-site
N	58	0.0381715	56	0.897081	-1.29176	Exposed non active-site	Exposed non active-site
E	59	-0.472954	42	0.474688	-1.72607	Exposed non active-site	Exposed non active-site
L	60	-0.233922	0	0.743521	-1.44966	Exposed non active-site	Exposed non active-site
Q	61	0.218944	30	2.5812	0.439874	Exposed non active-site	Exposed non active-site
D	62	-0.504976	42	0.422483	-1.77975	Exposed non active-site	Exposed non active-site
E	63	-0.449241	0	0.448652	-1.75284	Buried	Exposed non active-site
A	64	0.0115247	0	0.947464	-1.23996	Exposed non active-site	Exposed non active-site
A	65	0.178185	30	2.11243	-0.0421215	Exposed non active-site	Exposed non active-site
R	66	-0.525158	0	0.27606	-1.93031	Exposed non active-site	Exposed non active-site
L	67	-0.181629	0	0.541378	-1.6575	Buried	Exposed non active-site
S	68	0.146165	30	1.74393	-0.421024	Exposed non active-site	Exposed non active-site
W	69	-0.400049	0	0.389215	-1.81396	Exposed non active-site	Exposed non active-site
L	70	-0.511998	0	0.304697	-1.90086	Buried	Exposed non active-site
A	71	0.128546	42	1.5566	-0.613631	Exposed non active-site	Exposed non active-site
T	72	0.188254	72	1.45215	-0.721033	Exposed non active-site	Exposed non active-site
T	73	0.0910573	30	1.02757	-1.1576	Exposed non active-site	Exposed non active-site
G	74	0.10393	90	0.566277	-1.6319	Exposed non active-site	Exposed non active-site
V	75	-0.0846323	6	0.86653	-1.32318	Buried	Exposed non active-site
P	76	0.0638911	56	0.835997	-1.35457	Exposed non active-site	Exposed non active-site
C	77	-0.46232	0	-0.0247776	-2.23963	Buried	Buried
A	78	-0.569019	0	-0.155003	-2.37353	Exposed non active-site	Active-site
A	79	0.172494	30	2.02226	-0.134839	Exposed non active-site	Exposed non active-site
V	80	0.0108951	0	0.529384	-1.66984	Exposed non active-site	Exposed non active-site
L	81	0.125934	0	1.5542	-0.616099	Exposed non active-site	Exposed non active-site
D	82	-0.314108	30	0.399762	-1.80311	Exposed non active-site	Exposed non active-site
V	83	0.207431	0	2.46971	0.325235	Exposed non active-site	Exposed non active-site
V	84	0.120904	0	1.35178	-0.82423	Exposed non active-site	Exposed non active-site
T	85	0.12719	42	1.50597	-0.665689	Exposed non active-site	Exposed non active-site
E	86	0.13411	72	1.58992	-0.579378	Exposed non active-site	Exposed non active-site
A	87	0.182987	90	1.70991	-0.455997	Exposed non active-site	Exposed non active-site
G	88	-0.0309401	72	0.975473	-1.21116	Exposed non active-site	Exposed non active-site
R	89	-0.0314285	30	1.02682	-1.15836	Exposed non active-site	Exposed non active-site
D	90	-0.361233	30	0.582834	-1.61488	Exposed non active-site	Exposed non active-site
W	91	-0.397536	0	0.717172	-1.47675	Exposed non active-site	Exposed non active-site
L	92	-0.415955	0	0.55524	-1.64325	Buried	Exposed non active-site
L	93	-0.416145	0	0.535524	-1.66352	Buried	Exposed non active-site
L	94	-0.333214	0	0.427319	-1.77478	Exposed non active-site	Exposed non active-site
G	95	-0.0345177	0	1.03355	-1.15144	Exposed non active-site	Exposed non active-site
E	96	-0.0861067	0	0.771469	-1.42092	Exposed non active-site	Exposed non active-site
V	97	-0.397411	0	0.217412	-1.99061	Buried	Exposed non active-site
P	98	0.025289	30	0.855313	-1.33471	Exposed non active-site	Exposed non active-site
G	99	-0.261417	0	0.0386731	-2.17439	Exposed non active-site	Active-site
Q	100	0.0768945	30	1.32414	-0.852655	Exposed non active-site	Exposed non active-site
D	101	-0.359492	42	0.824293	-1.3666	Exposed non active-site	Exposed non active-site
L	102	-0.432303	0	0.275414	-1.93097	Buried	Exposed non active-site
L	103	0.00636744	12	0.571211	-1.62683	Exposed non active-site	Exposed non active-site
S	104	-0.155389	42	0.585648	-1.61198	Exposed non active-site	Exposed non active-site
S	105	-0.220458	90	0.474722	-1.72604	Buried	Exposed non active-site
H	106	0.18012	56	1.82867	-0.333891	Exposed non active-site	Exposed non active-site
L	107	-0.293152	20	0.0390352	-2.17402	Exposed non active-site	Active-site
A	108	0.141747	42	1.73484	-0.430368	Exposed non active-site	Exposed non active-site
P	109	-0.330365	42	0.428905	-1.77315	Exposed non active-site	Exposed non active-site
A	110	0.184276	56	1.30558	-0.871734	Exposed non active-site	Exposed non active-site
E	111	0.110309	42	1.3655	-0.810127	Exposed non active-site	Exposed non active-site
K	112	-0.321127	0	0.273399	-1.93304	Exposed non active-site	Exposed non active-site
V	113	-0.575708	0	0.136616	-2.07368	Buried	Exposed non active-site
S	114	0.185455	42	2.15786	0.00458633	Exposed non active-site	Exposed non active-site
I	115	-0.456194	20	0.0616127	-2.1508	Buried	Buried
M	116	-0.401984	0	0.245714	-1.96151	Buried	Exposed non active-site
A	117	-0.473244	0	0.131935	-2.0785	Buried	Exposed non active-site
D	118	0.067011	42	0.780936	-1.41119	Exposed non active-site	Exposed non active-site
A	119	-0.439409	0	0.405243	-1.79748	Buried	Exposed non active-site
M	120	-0.297219	0	0.798478	-1.39315	Buried	Exposed non active-site
R	121	-0.0288979	42	1.07856	-1.10516	Exposed non active-site	Exposed non active-site
R	122	0.159654	30	1.8412	-0.321003	Exposed non active-site	Exposed non active-site
L	123	-0.433055	0	0.698997	-1.49544	Buried	Exposed non active-site
H	124	-0.45667	12	0.63307	-1.56322	Buried	Exposed non active-site
T	125	0.146488	72	2.21367	0.0619782	Exposed non active-site	Exposed non active-site
L	126	-0.356062	6	0.565941	-1.63225	Exposed non active-site	Exposed non active-site
D	127	0.00621923	42	0.600657	-1.59655	Exposed non active-site	Exposed non active-site
P	128	-0.0482326	30	0.754154	-1.43872	Exposed non active-site	Exposed non active-site
A	129	0.208582	90	2.00332	-0.154311	Exposed non active-site	Exposed non active-site
T	130	0.184766	72	1.91943	-0.240571	Exposed non active-site	Exposed non active-site
C	131	-0.575622	12	0.462379	-1.73873	Buried	Exposed non active-site
P	132	-0.0201475	42	0.498302	-1.70179	Exposed non active-site	Exposed non active-site
F	133	-0.487998	12	0.39236	-1.81073	Exposed non active-site	Exposed non active-site
D	134	0.0838912	56	1.13425	-1.0479	Exposed non active-site	Exposed non active-site
H	135	-0.585268	72	0.245479	-1.96175	Exposed non active-site	Exposed non active-site
Q	136	0.0556915	30	1.39837	-0.776327	Exposed non active-site	Exposed non active-site
A	137	0.0888294	30	2.30487	0.155749	Buried	Exposed non active-site
K	138	0.122496	72	1.02369	-1.16158	Exposed non active-site	Exposed non active-site
H	139	0.214488	72	1.91962	-0.24037	Exposed non active-site	Exposed non active-site
R	140	-0.462906	56	0.205697	-2.00265	Exposed non active-site	Exposed non active-site
I	141	-0.265607	12	0.912097	-1.27632	Exposed non active-site	Exposed non active-site
E	142	0.116588	56	1.34329	-0.832967	Exposed non active-site	Exposed non active-site
R	143	0.12387	42	1.79757	-0.36587	Exposed non active-site	Exposed non active-site
A	144	-0.576509	0	0.15949	-2.05017	Buried	Exposed non active-site
R	145	-0.136883	30	0.987372	-1.19892	Exposed non active-site	Exposed non active-site
T	146	0.191387	56	2.77146	0.635499	Exposed non active-site	Exposed non active-site
R	147	-0.398444	30	0.465294	-1.73573	Exposed non active-site	Exposed non active-site
M	148	-0.260627	0	0.434109	-1.7678	Exposed non active-site	Exposed non active-site
E	149	0.244015	42	2.99238	0.862658	Exposed non active-site	Exposed non active-site
A	150	0.110172	56	1.46558	-0.707225	Exposed non active-site	Exposed non active-site
G	151	0.116708	30	1.51161	-0.659896	Exposed non active-site	Exposed non active-site
L	152	0.0703249	20	1.03981	-1.145	Exposed non active-site	Exposed non active-site
V	153	-0.200701	30	0.770073	-1.42235	Exposed non active-site	Exposed non active-site
D	154	0.0654767	42	0.635941	-1.56027	Exposed non active-site	Exposed non active-site
Q	155	0.20814	30	3.25058	1.12814	Exposed non active-site	Exposed non active-site
D	156	0.0745416	56	1.27383	-0.90438	Exposed non active-site	Exposed non active-site
D	157	-0.399512	42	0.434247	-1.76766	Active-site	Exposed non active-site
L	158	-0.258088	12	1.07419	-1.10965	Buried	Exposed non active-site
D	159	-0.498935	42	0.384003	-1.81932	Active-site	Exposed non active-site
E	160	0.185789	90	1.88012	-0.280989	Active-site	Exposed non active-site
E	161	-0.0336008	72	0.869642	-1.31998	Exposed non active-site	Exposed non active-site
H	162	-0.488098	42	0.369713	-1.83401	Exposed non active-site	Exposed non active-site
Q	163	0.223529	72	3.06147	0.933693	Exposed non active-site	Exposed non active-site
G	164	0.0749599	30	0.577627	-1.62023	Exposed non active-site	Exposed non active-site
L	165	0.165836	72	2.78258	0.646933	Exposed non active-site	Exposed non active-site
A	166	0.245188	30	2.26838	0.118231	Exposed non active-site	Exposed non active-site
P	167	0.0746515	0	1.48743	-0.68476	Exposed non active-site	Exposed non active-site
A	168	0.208657	42	2.52176	0.378762	Exposed non active-site	Exposed non active-site
E	169	0.120183	42	1.00856	-1.17714	Exposed non active-site	Exposed non active-site
L	170	-0.634627	0	0.0758959	-2.13612	Buried	Buried
F	171	-0.376332	0	0.815873	-1.37526	Exposed non active-site	Exposed non active-site
A	172	0.186844	56	1.90778	-0.252546	Exposed non active-site	Exposed non active-site
R	173	0.12735	30	1.81646	-0.346438	Exposed non active-site	Exposed non active-site
L	174	-0.475531	0	0.332067	-1.87272	Buried	Exposed non active-site
K	175	0.171882	30	1.804	-0.35925	Exposed non active-site	Exposed non active-site
A	176	0.184129	90	2.06603	-0.0898359	Exposed non active-site	Exposed non active-site
R	177	0.289404	42	3.93411	1.83096	Exposed non active-site	Exposed non active-site
M	178	0.199133	12	3.02008	0.891139	Exposed non active-site	Exposed non active-site
P	179	0.0408385	56	1.02744	-1.15773	Exposed non active-site	Exposed non active-site
D	180	0.181184	90	2.68393	0.545501	Exposed non active-site	Exposed non active-site
G	181	0.154676	90	1.95065	-0.208464	Exposed non active-site	Exposed non active-site
E	182	-0.263959	72	0.30764	-1.89783	Exposed non active-site	Exposed non active-site
D	183	-0.201384	42	0.116985	-2.09387	Exposed non active-site	Exposed non active-site
L	184	-0.184432	20	0.301471	-1.90418	Exposed non active-site	Exposed non active-site
V	185	-0.586928	0	-0.0147066	-2.22928	Buried	Buried
V	186	-0.558696	0	0.0206886	-2.19288	Buried	Buried
T	187	-0.622792	0	-0.138799	-2.35687	Buried	Buried
H	188	-0.555654	0	0.295156	-1.91067	Buried	Exposed non active-site
G	189	-0.706806	0	-0.0523597	-2.26799	Exposed non active-site	Active-site
D	190	-0.692011	0	0.161078	-2.04853	Active-site	Exposed non active-site
A	191	-0.264019	0	0.959076	-1.22802	Buried	Exposed non active-site
C	192	-0.150959	12	1.02283	-1.16247	Exposed non active-site	Exposed non active-site
L	193	-0.46185	0	0.109314	-2.10176	Buried	Buried
P	194	-0.534127	0	0.0206934	-2.19288	Exposed non active-site	Active-site
N	195	-0.609226	0	0.0320287	-2.18122	Exposed non active-site	Active-site
I	196	-0.422627	0	0.207624	-2.00067	Buried	Exposed non active-site
M	197	-0.540696	0	0.272616	-1.93385	Exposed non active-site	Exposed non active-site
V	198	-0.270967	0	0.526947	-1.67234	Exposed non active-site	Exposed non active-site
E	199	0.149222	30	2.13541	-0.0184923	Exposed non active-site	Exposed non active-site
N	200	-0.096733	30	0.693716	-1.50087	Exposed non active-site	Exposed non active-site
G	201	-0.106167	72	0.470531	-1.73035	Exposed non active-site	Exposed non active-site
R	202	0.0698047	30	1.49856	-0.673317	Exposed non active-site	Exposed non active-site
F	203	-0.599211	0	-0.0805499	-2.29698	Exposed non active-site	Active-site
S	204	-0.166602	0	0.726256	-1.46741	Exposed non active-site	Exposed non active-site
G	205	-0.645528	0	0.161596	-2.048	Buried	Exposed non active-site
F	206	-0.538359	0	0.204175	-2.00422	Buried	Exposed non active-site
I	207	-0.651348	0	-0.246018	-2.46712	Exposed non active-site	Active-site
D	208	-0.692344	0	-0.110182	-2.32745	Exposed non active-site	Active-site
C	209	-0.363181	0	0.588582	-1.60897	Buried	Exposed non active-site
G	210	-0.576706	0	0.221451	-1.98646	Exposed non active-site	Exposed non active-site
R	211	-0.534197	20	0.394668	-1.80835	Active-site	Exposed non active-site
L	212	-0.58622	0	0.00184395	-2.21226	Buried	Buried
G	213	-0.699388	42	-0.23389	-2.45464	Buried	Buried
V	214	-0.327638	12	0.24987	-1.95724	Exposed non active-site	Exposed non active-site
A	215	-0.565832	20	0.135691	-2.07464	Exposed non active-site	Exposed non active-site
D	216	-0.492748	30	0.293816	-1.91205	Buried	Exposed non active-site
R	217	-0.533822	30	0.159486	-2.05017	Exposed non active-site	Exposed non active-site
Y	218	-0.187545	0	0.319759	-1.88537	Exposed non active-site	Exposed non active-site
Q	219	-0.237686	0	0.33725	-1.86739	Exposed non active-site	Exposed non active-site
D	220	-0.650102	0	0.157911	-2.05179	Buried	Exposed non active-site
I	221	-0.522261	0	0.254205	-1.95278	Buried	Exposed non active-site
A	222	-0.531308	0	0.254007	-1.95298	Buried	Exposed non active-site
L	223	-0.519235	30	0.0800371	-2.13186	Buried	Buried
A	224	-0.536873	0	0.170186	-2.03917	Buried	Exposed non active-site
T	225	-0.06117	0	1.00039	-1.18554	Exposed non active-site	Exposed non active-site
R	226	-0.654072	42	0.178372	-2.03075	Active-site	Exposed non active-site
D	227	-0.128159	30	0.739311	-1.45398	Active-site	Exposed non active-site
I	228	-0.577364	0	0.174945	-2.03427	Buried	Exposed non active-site
A	229	0.00507345	30	0.745619	-1.4475	Exposed non active-site	Exposed non active-site
E	230	-0.125854	90	1.48041	-0.691976	Active-site	Exposed non active-site
E	231	0.150864	72	2.24655	0.0957826	Exposed non active-site	Exposed non active-site
L	232	-0.400919	20	0.168204	-2.04121	Exposed non active-site	Exposed non active-site
G	233	-0.653077	42	-0.229742	-2.45038	Exposed non active-site	Active-site
G	234	0.297711	90	3.29147	1.17019	Exposed non active-site	Exposed non active-site
E	235	0.23621	56	1.39271	-0.782154	Exposed non active-site	Exposed non active-site
W	236	-0.380594	0	0.293153	-1.91273	Exposed non active-site	Exposed non active-site
A	237	-0.431275	30	0.147556	-2.06244	Exposed non active-site	Exposed non active-site
D	238	0.222421	56	3.09713	0.97036	Exposed non active-site	Exposed non active-site
R	239	0.0954003	30	1.11255	-1.07021	Exposed non active-site	Exposed non active-site
F	240	-0.605295	0	0.129522	-2.08098	Buried	Exposed non active-site
L	241	-0.277079	0	0.148618	-2.06134	Exposed non active-site	Exposed non active-site
V	242	0.242386	72	2.90437	0.772166	Exposed non active-site	Exposed non active-site
L	243	0.0927318	30	0.900254	-1.2885	Exposed non active-site	Exposed non active-site
Y	244	-0.337142	12	0.213784	-1.99434	Buried	Exposed non active-site
G	245	-0.341025	90	0.178448	-2.03067	Exposed non active-site	Exposed non active-site
I	246	0.1638	20	0.89904	-1.28975	Exposed non active-site	Exposed non active-site
A	247	0.281978	90	2.48072	0.336558	Exposed non active-site	Exposed non active-site
A	248	0.294478	56	2.90059	0.768278	Exposed non active-site	Exposed non active-site
P	249	0.251907	30	1.83763	-0.324679	Exposed non active-site	Exposed non active-site
D	250	0.0435361	42	0.791051	-1.40078	Exposed non active-site	Exposed non active-site
S	251	0.285445	42	3.19233	1.06824	Exposed non active-site	Exposed non active-site
Q	252	0.281838	56	2.15224	-0.0011915	Exposed non active-site	Exposed non active-site
R	253	-0.229464	30	0.53078	-1.6684	Exposed non active-site	Exposed non active-site
I	254	0.0861719	0	0.70889	-1.48526	Exposed non active-site	Exposed non active-site
A	255	0.111606	30	1.12773	-1.05461	Exposed non active-site	Exposed non active-site
F	256	-0.53572	0	0.418247	-1.78411	Buried	Exposed non active-site
Y	257	-0.640996	0	0.0494715	-2.16329	Buried	Buried
R	258	-0.466752	42	0.180554	-2.02851	Exposed non active-site	Exposed non active-site
L	259	-0.563143	0	-0.0356769	-2.25084	Buried	Buried
L	260	-0.635304	0	-0.155031	-2.37356	Buried	Buried
D	261	-0.651828	56	-0.125126	-2.34281	Active-site	Active-site
E	262	-0.689622	56	0.163863	-2.04567	Active-site	Exposed non active-site
F	263	-0.696014	12	-0.388585	-2.6137	Buried	Buried
F	264	-0.612562	90	-0.0662518	-2.28228	Active-site	Active-site

## Sheet: NUDT15
Wild type	Position	Averaged rescaled mutational effect scores	PROF-predicted_accessibilty	Active-Combined_score	Buried-Combined_score	Actual_classification	Predicted_classification
T	2	-0.294118	72	-0.197464	2.42014	Exposed active-site	Exposed active-site
A	3	-0.466667	12	0.943511	-0.469137	Exposed active-site	Exposed active-site
S	4	-0.240741	42	1.08051	1.68299	Exposed active-site	Exposed active-site
A	5	-0.3	72	-0.227264	2.39034	Exposed active-site	Exposed active-site
Q	6	-0.329412	30	1.03432	0.830748	Exposed active-site	Exposed active-site
P	7	-0.242857	72	0.062227	2.67983	Exposed active-site	Exposed active-site
R	8	-0.227451	72	0.140276	2.75788	Exposed active-site	Exposed active-site
G	9	-0.230769	30	1.53405	1.33048	Exposed active-site	Exposed active-site
R	10	-0.228571	90	-0.469938	3.35674	Exposed active-site	Exposed active-site
R	11	-0.427778	30	0.535989	0.332415	Exposed active-site	Exposed active-site
P	12	-0.616667	12	0.183596	-1.22905	Exposed active-site	Exposed active-site
G	13	-0.263158	30	1.36997	1.1664	Active-site	Exposed active-site
V	14	-0.7	0	0.164446	-2.05425	Active-site	Buried
G	15	-0.653333	0	0.400864	-1.81783	Active-site	Buried
V	16	-0.77037	0	-0.192057	-2.41076	Buried	Buried
G	17	-0.550877	0	0.919917	-1.29878	Active-site	Exposed active-site
V	18	-0.768421	0	-0.182182	-2.40088	Buried	Buried
V	19	-0.733333	0	-0.0044237	-2.22312	Buried	Buried
V	20	-0.778947	0	-0.235509	-2.45421	Buried	Buried
T	21	-0.575439	0	0.795487	-1.42321	Exposed active-site	Exposed active-site
S	22	-0.698246	0	0.173334	-2.04536	Buried	Buried
C	23	-0.305263	20	1.49251	0.617233	Exposed active-site	Exposed active-site
K	24	-0.292593	42	0.817825	1.4203	Exposed active-site	Exposed active-site
H	25	-0.684211	90	-2.77825	1.04843	Exposed active-site	Active-site
P	26	-0.637037	72	-1.93473	0.682875	Exposed active-site	Active-site
R	27	-0.359259	30	0.88311	0.679537	Exposed active-site	Exposed active-site
C	28	-0.659649	20	-0.302841	-1.17812	Exposed active-site	Exposed active-site
V	29	-0.7375	0	-0.0255325	-2.24423	Buried	Buried
L	30	-0.826667	0	-0.47726	-2.69596	Buried	Buried
L	31	-0.729412	0	0.0154434	-2.20326	Buried	Buried
G	32	-0.814035	0	-0.413267	-2.63197	Buried	Buried
K	33	-0.484211	20	0.585949	-0.289333	Exposed active-site	Exposed active-site
R	34	-0.755556	20	-0.788712	-1.66399	Active-site	Exposed active-site
K	35	-0.277193	56	0.425645	1.96851	Exposed active-site	Exposed active-site
G	36	-0.333333	72	-0.396135	2.22147	Exposed active-site	Exposed active-site
S	37	-0.301754	72	-0.236152	2.38145	Exposed active-site	Exposed active-site
V	38	-0.280702	72	-0.129498	2.48811	Exposed active-site	Exposed active-site
G	39	-0.350877	90	-1.08955	2.73713	Exposed active-site	Active-site
A	40	-0.280702	72	-0.129498	2.48811	Exposed active-site	Exposed active-site
G	41	-0.311111	12	1.73157	0.318923	Exposed active-site	Exposed active-site
S	42	-0.282353	30	1.27273	1.06915	Exposed active-site	Exposed active-site
F	43	-0.529412	0	1.02866	-1.19004	Exposed active-site	Exposed active-site
Q	44	-0.726316	0	0.0311279	-2.18757	Exposed active-site	Buried
L	45	-0.694737	0	0.19111	-2.02759	Buried	Buried
P	46	-0.781481	0	-0.248347	-2.46705	Buried	Buried
G	47	-0.677193	0	0.279989	-1.93871	Active-site	Buried
G	48	-0.76	0	-0.13952	-2.35822	Active-site	Buried
H	49	-0.443137	30	0.458176	0.254603	Exposed active-site	Exposed active-site
L	50	-0.8	0	-0.342164	-2.56086	Active-site	Buried
E	51	-0.630769	30	-0.492387	-0.69596	Active-site	Exposed active-site
F	52	-0.518519	30	0.0762868	-0.127286	Exposed active-site	NA
G	53	-0.677193	90	-2.7427	1.08398	Active-site	Active-site
E	54	-0.831579	56	-2.38293	-0.840061	Active-site	Active-site
T	55	-0.652632	42	-1.00617	-0.403691	Active-site	Active-site
W	56	-0.778947	0	-0.235509	-2.45421	Active-site	Buried
E	57	-0.45614	56	-0.48092	1.06195	Exposed active-site	Exposed active-site
E	58	-0.355556	42	0.498848	1.10133	Exposed active-site	Exposed active-site
C	59	-0.711111	0	0.108156	-2.11054	Buried	Buried
A	60	-0.811111	0	-0.398454	-2.61715	Buried	Buried
Q	61	-0.326316	30	1.05001	0.846432	Exposed active-site	Exposed active-site
R	62	-0.845614	30	-1.58081	-1.78438	Active-site	Active-site
E	63	-0.726316	30	-0.976435	-1.18001	Active-site	Active-site
T	64	-0.614035	0	0.599953	-1.61875	Buried	Exposed active-site
W	65	-0.440741	20	0.806171	-0.0691105	Exposed active-site	Exposed active-site
E	66	-0.747368	72	-2.49368	0.123925	Active-site	Active-site
E	67	-0.757895	42	-1.53944	-0.936965	Active-site	Active-site
A	68	-0.694737	12	-0.211915	-1.62456	Buried	Exposed active-site
A	69	-0.37193	56	-0.0543013	1.48857	Exposed active-site	Exposed active-site
L	70	-0.736842	2	-0.0893704	-2.17373	Buried	Buried
H	71	-0.361404	42	0.469222	1.0717	Exposed active-site	Exposed active-site
L	72	-0.757895	0	-0.128854	-2.34755	Buried	Buried
K	73	-0.4	42	0.273688	0.876166	Exposed active-site	Exposed active-site
N	74	-0.484211	30	0.250095	0.0465215	Exposed active-site	Exposed active-site
V	75	-0.712281	0	0.102231	-2.11647	Buried	Buried
H	76	-0.312281	30	1.12111	0.917535	Exposed active-site	Exposed active-site
F	77	-0.785965	0	-0.271061	-2.48976	Exposed active-site	Buried
A	78	-0.596491	0	0.688832	-1.52987	Buried	Exposed active-site
S	79	-0.740741	30	-1.04951	-1.25309	Buried	Active-site
V	80	-0.729825	0	0.0133521	-2.20535	Exposed active-site	Buried
V	81	-0.524444	12	0.650803	-0.761845	Buried	Exposed active-site
N	82	-0.757895	42	-1.53944	-0.936965	Active-site	Active-site
S	83	-0.37037	30	0.82682	0.623247	Buried	Exposed active-site
F	84	-0.458824	30	0.378708	0.175135	Exposed active-site	Exposed active-site
I	85	-0.277193	30	1.29887	1.09529	Exposed active-site	Exposed active-site
E	86	-0.290196	90	-0.782135	3.04454	Exposed active-site	Exposed active-site
K	87	-0.346667	90	-1.06822	2.75846	Exposed active-site	Active-site
E	88	-0.271795	90	-0.688912	3.13777	Exposed active-site	Exposed active-site
N	89	-0.319048	72	-0.323762	2.29384	Exposed active-site	NA
Y	90	-0.255556	20	1.74434	0.869056	Exposed active-site	NA
H	91	-0.796078	20	-0.994005	-1.86929	Active-site	Active-site
Y	92	-0.347368	0	1.95091	-0.267786	Exposed active-site	Exposed active-site
V	93	-0.8	0	-0.342164	-2.56086	Exposed active-site	Buried
T	94	-0.394444	0	1.71242	-0.506277	Exposed active-site	Exposed active-site
I	95	-0.782456	0	-0.253285	-2.47198	Buried	Buried
L	96	-0.554386	0	0.902142	-1.31656	Buried	Exposed active-site
M	97	-0.838596	0	-0.537697	-2.7564	Exposed active-site	Buried
K	98	-0.54386	0	0.955469	-1.26323	Exposed active-site	Exposed active-site
G	99	-0.785965	0	-0.271061	-2.48976	Buried	Buried
E	100	-0.573333	30	-0.201411	-0.404984	Exposed active-site	Exposed active-site
V	101	-0.777778	0	-0.229584	-2.44828	Buried	NA
D	102	-0.625641	30	-0.466407	-0.66998	Exposed active-site	Exposed active-site
V	103	-0.213333	30	1.62239	1.41881	Exposed active-site	NA
T	104	-0.308333	30	1.14111	0.937533	Exposed active-site	Exposed active-site
H	105	-0.317647	30	1.09392	0.890349	Exposed active-site	Exposed active-site
D	106	-0.319298	90	-0.929569	2.89711	Exposed active-site	Exposed active-site
S	107	-0.288889	90	-0.775512	3.05117	Exposed active-site	Exposed active-site
E	108	-0.4	42	0.273688	0.876166	Exposed active-site	Exposed active-site
P	109	-0.507407	30	0.132577	-0.0709962	Exposed active-site	Exposed active-site
K	110	-0.382456	72	-0.644996	1.97261	Exposed active-site	Exposed active-site
N	111	-0.577778	30	-0.223927	-0.4275	Exposed active-site	Exposed active-site
V	112	-0.32381	30	1.0627	0.859129	Exposed active-site	Exposed active-site
E	113	-0.726316	72	-2.38702	0.23058	Active-site	Active-site
P	114	-0.305263	90	-0.858466	2.96821	Exposed active-site	Exposed active-site
E	115	-0.364912	90	-1.16065	2.66602	Exposed active-site	Active-site
K	116	-0.547368	90	-2.085	1.74168	Exposed active-site	Active-site
N	117	-0.705263	30	-0.86978	-1.07335	Buried	Exposed active-site
E	118	-0.326316	30	1.05001	0.846432	Exposed active-site	Exposed active-site
S	119	-0.294737	56	0.336766	1.87964	Exposed active-site	Exposed active-site
W	120	-0.789474	6	-0.490349	-2.30602	Buried	Buried
E	121	-0.308772	42	0.735859	1.33834	Exposed active-site	Exposed active-site
W	122	-0.825926	0	-0.473507	-2.69221	Exposed active-site	Buried
V	123	-0.45614	0	1.39986	-0.818835	Exposed active-site	Exposed active-site
P	124	-0.319298	42	0.682532	1.28501	Exposed active-site	Exposed active-site
W	125	-0.852632	12	-1.01183	-2.42447	Exposed active-site	Active-site
E	126	-0.325926	72	-0.358608	2.259	Exposed active-site	Exposed active-site
E	127	-0.308772	56	0.265663	1.80853	Exposed active-site	Exposed active-site
L	128	-0.614815	12	0.192978	-1.21967	Buried	Exposed active-site
P	129	-0.57037	42	-0.589425	0.0130523	Exposed active-site	Exposed active-site
P	130	-0.431579	90	-1.49839	2.32828	Exposed active-site	Active-site
L	131	-0.238596	12	2.09894	0.686289	Exposed active-site	Exposed active-site
D	132	-0.435088	72	-0.911632	1.70597	Active-site	Exposed active-site
Q	133	-0.368421	72	-0.573892	2.04371	Exposed active-site	Exposed active-site
L	134	-0.666667	12	-0.0697088	-1.48236	Buried	Exposed active-site
F	135	-0.385965	12	1.35235	-0.0602941	Exposed active-site	Exposed active-site
W	136	-0.3	30	1.18332	0.979751	Exposed active-site	Exposed active-site
G	137	-0.698246	30	-0.834229	-1.0378	Exposed active-site	Exposed active-site
L	138	-0.733333	0	-0.0044237	-2.22312	Buried	Buried
R	139	-0.677193	30	-0.727574	-0.931147	Active-site	Exposed active-site
C	140	-0.258824	42	0.988903	1.59138	Exposed active-site	Exposed active-site
L	141	-0.67037	0	0.314553	-1.90415	Buried	Buried
K	142	-0.521569	0	1.0684	-1.1503	Exposed active-site	Exposed active-site
E	143	-0.3	56	0.310102	1.85297	Exposed active-site	Exposed active-site
Q	144	-0.561404	56	-1.01419	0.528675	Exposed active-site	Active-site
G	145	-0.505263	30	0.14344	-0.0601332	Exposed active-site	Exposed active-site
Y	146	-0.775	12	-0.618536	-2.03118	Buried	Buried
D	147	-0.57619	56	-1.08911	0.453763	Exposed active-site	Active-site
P	148	-0.833333	42	-1.92162	-1.31914	Buried	Active-site
F	149	-0.4125	0	1.62095	-0.597749	Exposed active-site	Exposed active-site
K	150	-0.407407	42	0.236162	0.838639	Exposed active-site	Exposed active-site
E	151	-0.313333	56	0.242554	1.78542	Exposed active-site	Exposed active-site
D	152	-0.511111	30	0.113813	-0.0897595	Exposed active-site	Exposed active-site
L	153	-0.364706	0	1.86308	-0.355619	Exposed active-site	Exposed active-site
N	154	-0.305882	56	0.280302	1.82317	Exposed active-site	Exposed active-site
H	155	-0.496296	42	-0.214158	0.388319	Exposed active-site	Exposed active-site
L	156	-0.482353	0	1.26707	-0.951631	Exposed active-site	Exposed active-site
V	157	-0.303704	20	1.50041	0.625133	Exposed active-site	Exposed active-site
G	158	-0.34386	56	0.087905	1.63077	Exposed active-site	Exposed active-site
Y	159	-0.396296	12	1.30001	-0.112634	Exposed active-site	Exposed active-site
K	160	-0.407018	56	-0.232059	1.31081	Exposed active-site	Exposed active-site
G	161	-0.491228	90	-1.80058	2.0261	Exposed active-site	Active-site
N	162	-0.252632	90	-0.591829	3.23485	Exposed active-site	Exposed active-site
H	163	-0.285185	90	-0.756749	3.06993	Exposed active-site	Exposed active-site
L	164	-0.235088	90	-0.50295	3.32373	Exposed active-site	Exposed active-site

## Sheet: Pab1
Wild type	Position	Averaged rescaled mutational effect scores	PROF-predicted_accessibilty	Active-Combined_score	Buried-Combined_score	Actual_classification	Predicted_classification
G	126	-0.27175		1.19443	-0.986491	Buried	NA
N	127	-0.907478	90	-4.55927	-1.0603	Active-site	Active-site
I	128	-0.534546	20	-0.565791	-1.68778	Buried	Buried
F	129	-0.763168	30	-1.83122	-2.00783	Active-site	Active-site
I	130	-0.489511	0	0.331396	-2.35909	Buried	Buried
K	131	-0.6603	42	-1.85476	-1.88267	Active-site	Active-site
N	132	-0.0898321	56	-0.0969579	1.23707	Exposed non-active site	Exposed non-active site
L	133	-0.519671	6	-0.00374237	-2.13402	Buried	Buried
H	134	-0.0329828	42	0.631441	0.994737	Exposed non-active site	Exposed non-active site
P	135	-0.000935198	30	1.18968	0.711227	Exposed non-active site	Exposed non-active site
D	136	-0.0587137	72	-0.548592	1.96973	Exposed non-active site	Exposed non-active site
I	137	-0.461707	12	0.0103698	-1.8145	Buried	Buried
D	138	-0.140855	42	0.203921	0.535839	Exposed non-active site	Exposed non-active site
N	139	-0.139232	42	0.210352	0.507388	Exposed non-active site	Exposed non-active site
K	140	-0.14974	56	-0.334387	1.00044	Exposed non-active site	Exposed non-active site
A	141	-0.112762	42	0.315259	0.715007	Exposed non-active site	Exposed non-active site
L	142	-0.426549	0	0.580931	-1.99368	Buried	Buried
Y	143	-0.121968	30	0.709997	0.155355	Exposed non-active site	Exposed non-active site
D	144	-0.0496328	56	0.0623607	1.43411	Exposed non-active site	Exposed non-active site
T	145	-0.178599	20	0.844907	-0.372732	Exposed non-active site	Exposed non-active site
F	146	-0.229067	0	1.36359	-1.29721	Buried	Exposed non-active site
S	147	-0.0837217	56	-0.0727412	1.3291	Exposed non-active site	Exposed non-active site
V	148	-0.0934181	90	-1.33297	2.51384	Exposed non-active site	Active-site
F	149	-0.46644	30	-0.655223	-1.18696	Exposed non-active site	Exposed non-active site
G	150	-0.817592	2	-1.04073	-3.62486	Exposed non-active site	Buried
D	151	-0.0353939	56	0.118792	1.49579	Exposed non-active site	Exposed non-active site
I	152	-0.713971	2	-0.630057	-3.20238	Buried	Buried
L	153	-0.185179	30	0.459477	-0.0402084	Exposed non-active site	Exposed non-active site
S	154	-0.720603	42	-2.09375	-1.42476	Active-site	Active-site
S	155	-0.257766	0	1.24985	-1.54559	Exposed non-active site	Exposed non-active site
K	156	-0.468747	42	-1.09559	-0.884596	Exposed non-active site	Active-site
I	157	-0.348165	0	0.891584	-1.78279	Buried	Buried
A	158	-0.211237	30	0.356202	-0.0926247	Exposed non-active site	Exposed non-active site
T	159	-0.0393944	30	1.03725	0.554183	Exposed non-active site	Exposed non-active site
D	160	-0.027567	30	1.08413	0.595381	Exposed non-active site	Exposed non-active site
E	161	0.00865036	72	-0.281614	2.25715	Exposed non-active site	Exposed non-active site
N	162	-0.00987863	90	-1.00188	2.8256	Exposed non-active site	Exposed non-active site
G	163	-0.0758662	90	-1.26341	2.60026	Exposed non-active site	Active-site
K	164	-0.0433489	42	0.590358	0.958236	Exposed non-active site	Exposed non-active site
S	165	-0.0969161	42	0.378059	0.775575	Exposed non-active site	Exposed non-active site
K	166	-0.233171	72	-1.24	1.21398	Exposed non-active site	Active-site
G	167	-0.124865	0	1.77657	-0.872355	Exposed non-active site	Exposed non-active site
F	168	-0.540412	0	0.129666	-2.42891	Active-site	Buried
G	169	-0.864638	0	-1.15531	-3.44789	Buried	Active-site
F	170	-0.65023	0	-0.305568	-2.68298	Active-site	Buried
V	171	-0.489788	0	0.330301	-2.11059	Buried	Buried
H	172	-0.587765	30	-1.13606	-1.83141	Active-site	Active-site
F	173	-0.744048	12	-1.10861	-2.96566	Buried	Active-site
E	174	-0.0231906	56	0.167157	1.56047	Exposed non-active site	Exposed non-active site
E	175	-0.014949	42	0.702913	1.08888	Exposed non-active site	Exposed non-active site
E	176	-0.0528017	42	0.552894	0.930741	Exposed non-active site	Exposed non-active site
G	177	-0.0113839	72	-0.361014	2.17767	Exposed non-active site	Exposed non-active site
A	178	-0.0142934	42	0.705511	1.08775	Exposed non-active site	Exposed non-active site
A	179	-0.162359	0	1.62797	-0.983849	Exposed non-active site	Exposed non-active site
K	180	-0.0243021	42	0.665845	1.04075	Exposed non-active site	Exposed non-active site
E	181	-0.0673945	42	0.49506	0.871244	Exposed non-active site	Exposed non-active site
A	182	-0.439569	0	0.52933	-2.04345	Buried	Buried
I	183	-0.0919395	0	1.90706	-0.761538	Exposed non-active site	Exposed non-active site
D	184	-0.0277777	56	0.148977	1.52878	Exposed non-active site	Exposed non-active site
A	185	-0.101753	56	-0.144205	1.26018	Exposed non-active site	Exposed non-active site
L	186	-0.15703	12	1.21787	-0.572275	Exposed non-active site	Exposed non-active site
N	187	-0.0153393	56	0.198273	1.57876	Exposed non-active site	Exposed non-active site
G	188	-0.162913	90	-1.60839	2.20669	Exposed non-active site	Active-site
M	189	-0.0859436	42	0.421546	0.817516	Exposed non-active site	Exposed non-active site
L	190	-0.0216065	56	0.173435	1.56653	Exposed non-active site	Exposed non-active site
L	191	-0.0700288	6	1.77829	-0.451009	Exposed non-active site	Exposed non-active site
N	192	-0.0629068	90	-1.21204	2.56634	Exposed non-active site	Active-site
G	193	-0.0814699	72	-0.63878	1.89191	Exposed non-active site	Exposed non-active site
Q	194	0.0180052	30	1.26474	0.788212	Exposed non-active site	Exposed non-active site
E	195	-0.00794805	56	0.227567	1.61671	Exposed non-active site	Exposed non-active site
I	196	-0.387177	0	0.736972	-1.94185	Buried	Buried
Y	197	-0.217523	42	-0.0999316	0.148281	Active-site	Exposed non-active site
V	198	-0.294876	12	0.671556	-0.908874	Buried	Exposed non-active site
A	199	-0.222313	30	0.312308	0.0916436	Exposed non-active site	Exposed non-active site
P	200	-0.000974215	90	-0.966592	2.86769	Exposed non-active site	Exposed non-active site

## Sheet: PSD95
Wild type	Position	Averaged rescaled mutational effect scores	PROF-predicted_accessibilty	Active-Combined_score	Buried-Combined_score	Actual_classification	Predicted_classification
P	311	0.16	42	0.875117	1.68727	Exposed non active-site	Exposed non active-site
R	312	-0.02	20	0.944975	0.00417866	Exposed non active-site	Exposed non active-site
R	313	0.05	30	0.860261	0.716262	Exposed non active-site	Exposed non active-site
I	314	0.05	0	2.05546	-0.478933	Buried	Exposed non active-site
V	315	0.1	30	1.08432	0.940323	Exposed non active-site	Exposed non active-site
I	316	-0.09	0	1.42809	-1.1063	Buried	Exposed non active-site
H	317	0.12	30	1.17395	1.02995	Exposed non active-site	Exposed non active-site
R	318	-0.12	42	-0.379623	0.432534	Exposed non active-site	Exposed non active-site
G	319	0.04	42	0.337371	1.14953	Exposed non active-site	Exposed non active-site
S	320	0.07	72	-0.723387	2.47916	Exposed non active-site	Exposed non active-site
T	321	0.09	90	-1.35088	3.2859	Exposed non active-site	Exposed non active-site
G	322	-0.02	30	0.546576	0.402577	Exposed non active-site	Exposed non active-site
L	323	-0.47	31	-1.50981	-1.57413	Active-site	Active-site
G	324	-0.57	20	-1.51969	-2.46049	Active-site	Active-site
F	325	-0.42	0	-0.0507139	-2.5851	Buried	Buried
N	326	-0.08	52	-0.598773	1.01018	Active-site	Exposed non active-site
I	327	-0.83	32	-3.16289	-3.14753	Active-site	Active-site
I	328	-0.33	20	-0.444201	-1.385	Exposed non active-site	Exposed non active-site
G	329	-0.85	25	-2.97363	-3.51603	Active-site	Active-site
G	330	-0.56	30	-1.87328	-2.01728	Buried	Buried
E	331	-0.13	72	-1.61963	1.58292	Exposed non active-site	Exposed non active-site
D	332	-0.02	90	-1.84381	2.79297	Exposed non active-site	Active-site
G	333	0.06	72	-0.768199	2.43435	Exposed non active-site	Exposed non active-site
E	334	0.11	30	1.12913	0.985135	Exposed non active-site	Active-site
G	335	0.08	0	2.18989	-0.344497	Buried	Exposed non active-site
I	336	-0.31	0	0.442219	-2.09217	Buried	Buried
F	337	-0.15	0	1.15921	-1.37518	Buried	Exposed non active-site
I	338	-0.33	0	0.352595	-2.18179	Buried	Buried
S	339	-0.12	20	0.496853	-0.443943	Active-site	Exposed non active-site
F	340	-0.09	30	0.232891	0.088892	Exposed non active-site	Exposed non active-site
I	341	-0.43	0	-0.0955261	-2.62992	Exposed non active-site	Buried
L	342	-0.03	30	0.501764	0.357765	Exposed non active-site	Exposed non active-site
A	343	0.02	72	-0.947448	2.2551	Exposed non active-site	Exposed non active-site
G	344	-0.02	90	-1.84381	2.79297	Exposed non active-site	Exposed non active-site
G	345	-0.17	12	0.591511	-0.986722	Exposed non active-site	Exposed non active-site
P	346	-0.06	42	-0.11075	0.701406	Exposed non active-site	Exposed non active-site
A	347	-0.53	0	-0.543647	-3.07804	Buried	Buried
D	348	-0.16	56	-1.11663	0.811043	Exposed non active-site	Exposed non active-site
L	349	-0.01	30	0.591388	0.447389	Exposed non active-site	Exposed non active-site
S	350	0.01	72	-0.99226	2.21029	Exposed non active-site	Exposed non active-site
G	351	-0.04	30	0.456952	0.312953	Exposed non active-site	Exposed non active-site
E	352	0.03	42	0.292559	1.10472	Exposed non active-site	Exposed non active-site
L	353	-0.23	0	0.800717	-1.73367	Buried	Buried
R	354	-0.01	42	0.113311	0.925467	Exposed non active-site	Exposed non active-site
K	355	0.02	72	-0.947448	2.2551	Exposed non active-site	Exposed non active-site
G	356	-0.08	30	0.277704	0.133704	Buried	Exposed non active-site
D	357	-0.16	30	-0.0807935	-0.224793	Buried	Exposed non active-site
Q	358	-0.02	20	0.944975	0.00417866	Exposed non active-site	Exposed non active-site
I	359	-0.55	0	-0.633272	-3.16766	Buried	Buried
L	360	-0.01	0	1.78658	-0.747806	Exposed non active-site	Exposed non active-site
S	361	-0.01	20	0.989787	0.0489908	Exposed non active-site	Exposed non active-site
V	362	-0.25	0	0.711092	-1.8233	Buried	Buried
N	363	-0.03	30	0.501764	0.357765	Exposed non active-site	Exposed non active-site
G	364	0.02	56	-0.310011	1.61766	Exposed non active-site	Exposed non active-site
V	365	0.03	30	0.770637	0.626638	Exposed non active-site	Exposed non active-site
D	366	0.04	56	-0.220386	1.70729	Exposed non active-site	Exposed non active-site
L	367	-0.22	0	0.845529	-1.68886	Buried	Buried
R	368	-0.05	56	-0.623696	1.30398	Exposed non active-site	Exposed non active-site
N	369	-0.01	56	-0.444447	1.48322	Exposed non active-site	Exposed non active-site
A	370	-0.02	12	1.26369	-0.31454	Exposed non active-site	Exposed non active-site
S	371	0.01	42	0.202935	1.01509	Exposed non active-site	Exposed non active-site
H	372	-0.83	30	-3.08321	-3.22721	Active-site	Active-site
E	373	-0.18	56	-1.20625	0.721418	Exposed non active-site	Active-site
Q	374	-0.01	42	0.113311	0.925467	Exposed non active-site	Exposed non active-site
A	375	-0.45	0	-0.18515	-2.71954	Buried	Buried
A	376	-0.36	22	-0.658317	-1.43975	Exposed non active-site	Exposed non active-site
I	377	-0.02	42	0.0684984	0.880655	Exposed non active-site	Exposed non active-site
A	378	0	0	1.8314	-0.702994	Exposed non active-site	Exposed non active-site
L	379	-0.47	28	-1.39029	-1.69365	Active-site	Active-site
K	380	-0.06	56	-0.668508	1.25916	Exposed non active-site	Exposed non active-site
N	381	-0.03	72	-1.17151	2.03104	Exposed non active-site	Exposed non active-site
A	382	-0.03	30	0.501764	0.357765	Exposed non active-site	Exposed non active-site
G	383	0	72	-1.03707	2.16547	Exposed non active-site	Exposed non active-site
Q	384	0.01	56	-0.354823	1.57285	Exposed non active-site	Exposed non active-site
T	385	0.02	42	0.247747	1.0599	Exposed non active-site	Exposed non active-site
V	386	-0.15	0	1.15921	-1.37518	Buried	Exposed non active-site
T	387	0.03	20	1.16904	0.228239	Exposed non active-site	Exposed non active-site
I	388	-0.33	0	0.352595	-2.18179	Buried	Buried
I	389	0.02	0	1.92102	-0.613369	Exposed non active-site	Exposed non active-site
A	390	-0.07	0	1.51771	-1.01668	Buried	Exposed non active-site
Q	391	0.01	30	0.681013	0.537013	Exposed non active-site	Exposed non active-site
Y	392	-0.02	20	0.944975	0.00417866	Buried	Exposed non active-site
K	393	-0.03	42	0.0236863	0.835843	Exposed non active-site	Exposed non active-site

[truncated: 2 more sheets: Ubiquitin, TEM1]
